# Supplementary material for: Microbiomes of air dust collected during the ground-based closed bioregenerative life support experiment "Lunar Palace 365"
Source: Environ Microbiome. 2022 Jan 26;17:4. doi: 10.1186/s40793-022-00399-0 (PMC8793263; doi:10.1186/s40793-022-00399-0)
Supplement: Supplementary file 1 — Additional file 1: Table S1. Main taxonomy at the phylum level. Table S2. Main taxonomy at the genus level. Table S3. Relative abundance of bacterial flora based on metagenomic sequencing. Table S4. Difference analysis results of KEGG Orthology (top 20). Table S5: Enrichment analysis results of KEGG Pathway Analysis (Top 10). Table S6. VFDB based on metagenome sequence [file 40793_2022_399_MOESM1_ESM.xlsx]

## Sheet: Table S1
Table S1. Main taxonomy at the phylum level
	G1	G2
Proteobacteria	47.625	59.9882
Firmicutes	19.2324	16.4803
Bacteroidetes	13.0669	18.6947
Actinobacteria	19.1156	4.193
Unassigned	0.812562	0.560542
Deinococcus-Thermus	0.0764625	0.0370724
Cyanobacteria	0.0326481	0.0233688
Low abundance	0.036865	0.02359

## Sheet: Table S2
Table S2. Main taxonomy at the genus level
	G1	G2
Pseudomonas	17.1112	19.8548
Acinetobacter	9.73938	9.46304
Unassigned	10.6795	4.04431
Exiguobacterium	3.22115	7.61352
Sphingobacterium	3.88334	5.41648
Chryseobacterium	1.99706	6.54711
Arthrobacter	7.8078	0.770053
Brevundimonas	2.53954	5.59181
Microbacterium	6.07441	0.859447
Buttiauxella	1.52982	5.0634
Arcticibacter	2.77262	2.89879
Rhizobium	0.296819	5.03763
Flavobacterium	2.34148	2.43945
Enterococcus	0.620194	3.02939
Low abundance	29.3985	21.3768

## Sheet: Table S3
Table S3. Relative abundance of bacterial flora based on metagenomic sequencing
	Kindom	Phylum	Class	Order	Family	Genus	Species	Strain	1P1A	2CB	1P1C	2STB	1CC	1P2C	1STA	1IC	1STC	1SA	1CA	1P2A	2IB	2P1B	1IA	2SA	2STA	2STC	2P2A	1IB	2IA	2P1A	2P2C	2SC	1CB	2CA	2IC	1SC	2P2B	1P1B	1P2B	2CC	2SB
10090	k__Bacteria	p__Proteobacteria	c__Alphaproteobacteria	o__Caulobacterales	f__Caulobacteraceae	g__Asticcacaulis	#N/A	#N/A	0.04579	0	1.30275	0	0	0	0.03017	0	0	0.01637	0.02332	0	0.04029	0.09808	0.0226	0.08814	0.03227	0	0.1983	0	0.03576	0.05264	0.01505	0.07755	0.01506	0	0	0.01528	0	0.02202	0	0	0
10270	k__Bacteria	p__Actinobacteria	c__Actinobacteria	o__Actinomycetales	f__Micrococcaceae	g__Kocuria	s__Kocuria_rhizophila	#N/A	0	0	0	0	0	0	0	0	0	0	0	0	0	0	0	0	0	0	0	0.00056	0	0	0	0	0.00659	0	0	0	0	0	0	0.00065	0
10279	k__Bacteria	p__Firmicutes	c__Erysipelotrichia	o__Erysipelotrichales	f__Erysipelotrichaceae	g__Erysipelotrichaceae_noname	s__Eubacterium_biforme	t__GCF_000156655	0.00242	0.00409	0	0	0.01049	0.00917	0	0	0	0	0	0	0	0	0	0	0	0	0	0	0	0	0	0	0	0	0	0.00455	0	0	0	0	0
1029	k__Bacteria	p__Firmicutes	c__Bacilli	o__Bacillales	f__Staphylococcaceae	g__Staphylococcus	s__Staphylococcus_epidermidis	#N/A	0	0	0	0	0	0	0	0	0	0	0	0	0	0	0	0	0	0	0	0	0	0	0	0	0.01306	0	0	0	0	0.00419	0	0	0
10309	k__Bacteria	p__Proteobacteria	c__Gammaproteobacteria	o__Pseudomonadales	f__Pseudomonadaceae	g__Cellvibrio	#N/A	#N/A	0	0	0	0	0	0	0	0	0.14931	0.00549	0	0	0	0	0	0	0	0	0	0	0	0	0	0	0	0	0	0	0	0	0	0	0
10411	k__Bacteria	p__Proteobacteria	c__Betaproteobacteria	o__Burkholderiales	f__Oxalobacteraceae	g__Massilia	#N/A	#N/A	0.05168	0.10993	2.10126	0.01328	0.22616	0.22658	0.13261	1.1367	0.61003	0.83475	0.00445	1.10209	0.00228	0.04582	0.0365	0.16658	0.16789	0.00234	0.16208	0	0	0.44781	0.01476	1.31523	0.00547	0	0.03177	0.26619	0.00516	0.01671	0	0.03885	0.00989
10413	k__Bacteria	p__Proteobacteria	c__Betaproteobacteria	o__Burkholderiales	f__Oxalobacteraceae	g__Massilia	s__Massilia_timonae	t__GCF_000315425	0	0	0.34201	0	0.09194	0.04552	0	0.10303	0.21397	0.02473	0	0.01854	0	0.00189	0	0.00736	0.00253	0	0.25575	0	0	0.0749	0	0.03263	0	0	0	0.22076	0	0	0	0	0
1046	k__Bacteria	p__Proteobacteria	c__Gammaproteobacteria	o__Pseudomonadales	f__Pseudomonadaceae	g__Pseudomonas	s__Pseudomonas_syringae	#N/A	0.02425	0	0	0.01553	0	0	0	0	0	0	0	0	0.00997	0	0	0	0	0	0	0	0	0	0	0.00779	0.00579	0	0	0	0	0	0	0	0.00517
10633	k__Bacteria	p__Firmicutes	c__Bacilli	o__Bacillales	f__Bacillaceae	g__Lysinibacillus	s__Lysinibacillus_fusiformis	#N/A	0	0	0	0	0	0	0	0	0	0	0	0	0	0	0	0	0	0	0	0	0	0	0	0	0	0	0	0.00481	0	0	0	0	0
10647	k__Bacteria	p__Proteobacteria	c__Gammaproteobacteria	o__Pseudomonadales	f__Pseudomonadaceae	g__Pseudomonas	s__Pseudomonas_veronii	t__GCF_000350565	0	0.01034	0	0.01928	0	0	0.00132	0	0.53449	0.04122	0	0.00067	0	0	0	0.00184	3.18558	0	0	0	0	0	0.00184	0	0	1.9734	0.00048	0.97301	0.02861	0	0	0	0
1070	k__Bacteria	p__Actinobacteria	c__Actinobacteria	o__Actinomycetales	f__Microbacteriaceae	g__Leifsonia	#N/A	#N/A	0.40018	0	0.11354	0	0	0	0.03329	0.02404	0.02194	0	0.04917	0.00493	0.01779	0.01241	0.48601	0.07397	0	0.01381	0.19117	0.07349	0.05185	0.18909	0.08364	0.12931	0.09273	0	0	0.03139	0.00522	3.43076	0.01263	0	0
1076	k__Bacteria	p__Firmicutes	c__Bacilli	o__Lactobacillales	f__Leuconostocaceae	g__Leuconostoc	s__Leuconostoc_lactis	#N/A	0	0	0	0	0	0	0	0	0	0	0	0	0	0	0	0	0	0	0	0	0	0	0	0	0	0	0	0	0	0	0	0	0
10782	k__Bacteria	p__Proteobacteria	c__Betaproteobacteria	o__Neisseriales	f__Neisseriaceae	g__Chromobacterium	#N/A	#N/A	0	0	0	0	0	0	0	0	0	0	0	0	0	0.06435	0	0	0	0	0	0	0	0	0	0	0	0	0	0	0	0	0	0	0
10841	k__Bacteria	p__Proteobacteria	c__Gammaproteobacteria	o__Xanthomonadales	f__Xanthomonadaceae	g__Stenotrophomonas	s__Stenotrophomonas_maltophilia	t__GCF_000308335	0	0	0	0	0	0	0	0	0	0	0	0	0	0	0	1.6202	0	0	0	0	0	0	0	0	0	0	0	0	0	0	0	0	0
10850	k__Bacteria	p__Actinobacteria	c__Actinobacteria	o__Actinomycetales	f__Micrococcaceae	g__Arthrobacter	s__Arthrobacter_chlorophenolicus	t__GCF_000022025	0.02757	0	0	0	0	0	0	0	0	0	0	0	0	0	0	0	0	0	0	0	0	0	0	0	0	0	0	0	0	0.00057	0	0	0
11044	k__Bacteria	p__Firmicutes	c__Negativicutes	o__Selenomonadales	f__Veillonellaceae	g__Veillonella	s__Veillonella_parvula	#N/A	0	0	0	0	0	0	0	0	0	0	0	0	0	0	0	0	0	0	0	0	0	0	0	0	0	0	0	0.00039	0	0	0	0	0
11046	k__Bacteria	p__Actinobacteria	c__Actinobacteria	o__Bifidobacteriales	f__Bifidobacteriaceae	g__Bifidobacterium	s__Bifidobacterium_adolescentis	#N/A	0	0	0	0	0	0	0	0	0.00668	0	0	0.00178	0	0	0	0.00662	0.00289	0.00349	0	0	0	0.00112	0.00129	0.00314	0.0022	0.00597	0	0.00095	0	0	0	0	0
11054	k__Bacteria	p__Proteobacteria	c__Gammaproteobacteria	o__Chromatiales	f__Ectothiorhodospiraceae	g__Spiribacter	#N/A	#N/A	0	0	0	0	0	0	0	0	0	0.00712	0	0	0	0	0	0.01279	0	0	0	0	0.02075	0	0	0.01687	0	0	0	0	0	0	0	0	0
11083	k__Bacteria	p__Firmicutes	c__Clostridia	o__Clostridiales	f__Clostridiaceae	g__Clostridium	s__Clostridium_papyrosolvens	#N/A	0	0	0	0	0.00237	0.03707	0	0	0	0	0	0	0	0	0	0	0	0	0	0	0	0	0	0	0	0	0	0.01553	0	0	0	0	0
11094	k__Bacteria	p__Proteobacteria	c__Gammaproteobacteria	o__Alteromonadales	f__Alteromonadaceae	g__Microbulbifer	#N/A	#N/A	0	0	0	0	0	0	0	0.00842	0	0	0	0	0	0	0	0	0	0	0	0	0	0.01234	0	0	0	0	0	0	0	0	0	0	0
11113	k__Bacteria	p__Firmicutes	c__Bacilli	o__Bacillales	f__Staphylococcaceae	g__Staphylococcus	s__Staphylococcus_saprophyticus	#N/A	0	0	0	0	0	0	0	0	0	0	0	0	0	0	0	0	0	0	0	0.23041	0	0	0	0	0.16954	0	0.02805	0	0	0	0.01404	0	0
11146	k__Bacteria	p__Firmicutes	c__Clostridia	o__Clostridiales	f__Clostridiaceae	g__Clostridium	s__Clostridium_saccharoperbutylacetonicum	#N/A	0	0	0	0	0	0	0	0	0.04937	0	0	0	0	0	0	0	0	0	0	0	0	0	0	0	0	0	0	0	0	0	0	0	0
11162	k__Bacteria	p__Proteobacteria	c__Alphaproteobacteria	o__Sphingomonadales	f__Sphingomonadaceae	g__Sphingobium	s__Sphingobium_xenophagum	#N/A	0	0	0.11392	0	0	0	0	0	0	6.96539	0	0	0.795	0	0	0.01917	0	0	0.96827	0	0	0	0	0	0	0	0	0	0	0	0	0	0
112	k__Bacteria	p__Proteobacteria	c__Gammaproteobacteria	o__Alteromonadales	f__Pseudoalteromonadaceae	#N/A	#N/A	#N/A	0	0	0	0	0	0	0	0	0	0	0	0	0	0	0	0	0	0	0	0	0	0	0	0	0	0.01857	0	0	0	0	0	0	0
11250	k__Viruses	p__Viruses_noname	c__Viruses_noname	o__Viruses_noname	f__Potyviridae	g__Potyvirus	s__Pennisetum_mosaic_virus	t__PRJNA15447	0	0	0	0	0	0	0	0	0	0	0	0	0	0	0	0	0	0	0	0	0	0	0	0	0	0	0	0	0	0	0	0	0
11258	k__Bacteria	p__Proteobacteria	c__Gammaproteobacteria	o__Enterobacteriales	f__Enterobacteriaceae	g__Klebsiella	s__Klebsiella_variicola	t__GCF_000025465	0	0	0	0.00114	0	0	0	0	0	0	0	0	0	0	0	0	0	0	0	0	0	0	0	0	0	0	0	0.00261	0	0	0	0	0
11265	k__Bacteria	p__Firmicutes	c__Bacilli	o__Bacillales	f__Staphylococcaceae	g__Staphylococcus	s__Staphylococcus_xylosus	t__GCF_000338275	0.08893	0	0	0	0	0.20646	0.03857	0.26546	0.04325	0.00263	0	0.00727	0	0	0.07243	0.01975	0.00637	0.03613	0	62.0155	0	0.0116	0.04453	0.03148	3.04789	0.02018	0.17334	0.00295	0.00541	0.15127	3.27576	0.01364	0
11272	k__Bacteria	p__Proteobacteria	c__Alphaproteobacteria	o__Rhizobiales	f__Rhizobiaceae	g__Agrobacterium	s__Agrobacterium_albertimagni	t__GCF_000300855	0	0	0.05683	0	0	0	0.00223	0	0	0	0	0	0.00471	0	0	0	0	0	0	0	0	0	0	0	0	0	0	0	0	0	0	0	0
1129	k__Bacteria	p__Proteobacteria	c__Gammaproteobacteria	o__Xanthomonadales	f__Xanthomonadaceae	g__Stenotrophomonas	#N/A	#N/A	0	0.01827	0.00487	0.00028	0.01719	0.01422	0.03913	0.0793	0.39077	0.10192	0.51901	0	0.03774	0	1.23018	0	0.02471	0.02896	0	0.2279	0	0	0	0	0.25039	0.05108	0	0.09869	0	0.1013	0	0	0.00335
1130	k__Bacteria	p__Proteobacteria	c__Gammaproteobacteria	o__Xanthomonadales	f__Xanthomonadaceae	g__Stenotrophomonas	s__Stenotrophomonas_maltophilia	#N/A	0.00279	0.06242	0.07473	0.04852	0.02318	0.05026	0.32444	0.40162	2.68722	0.88356	3.02037	0.05623	0.13443	0	8.7204	0	0.07779	0.01378	0	1.09899	0	0.18192	0	0	2.3561	0.25401	0.02672	1.80099	0.02209	0.54194	0.3315	0	0.01006
11315	k__Bacteria	p__Proteobacteria	c__Betaproteobacteria	o__Burkholderiales	f__Alcaligenaceae	g__Pusillimonas	s__Pusillimonas_noertemannii	t__GCF_000308195	0	0	0.1679	0	0	0	0	0.0633	0	0	0	0	0	0	0	0	0	0	0	0	0	0	0	0	0	0	0	0	0	0	0	0	0
11321	k__Bacteria	p__Firmicutes	c__Clostridia	o__Clostridiales	f__Eubacteriaceae	g__Eubacterium	s__Eubacterium_rectale	#N/A	0	0.01455	0	0	0.03042	0.04721	0	0	0	0	0	0	0	0	0	0	0	0	0	0	0	0	0	0	0	0	0	0.09926	0.03737	0	0.00339	0	0
11374	k__Bacteria	p__Bacteroidetes	c__Flavobacteriia	o__Flavobacteriales	f__Flavobacteriaceae	g__Cellulophaga	#N/A	#N/A	0	0	0.04385	0	0	0	0	0	0.02924	0.00521	0.00742	0	0	0	0	0.04673	0	0	0	0	0	0.01675	0	0.02467	0	0	0	0	0	0	0	0	0
1139	k__Bacteria	p__Bacteroidetes	c__Flavobacteriia	o__Flavobacteriales	f__Flavobacteriaceae	g__Riemerella	#N/A	#N/A	0.04896	0	0.36617	0	0.02374	0.11824	0.02419	0.1263	0	0	0.03111	0.01164	0.01077	0.14302	0	0.79543	0	0	0.36546	0	0	0.02499	0.22133	0.12063	0.02415	0	0.00762	0.05055	0.08284	0.01177	0.08399	0.06758	0.18233
1146	k__Bacteria	p__Actinobacteria	c__Actinobacteria	o__Actinomycetales	f__Pseudonocardiaceae	g__Pseudonocardia	#N/A	#N/A	0	0	0	0	0	0	0	0	0	0	0.00398	0	0	0	0	0	0	0	0	0.02841	0	0	0	0	0.06607	0	0	0	0	0	0	0	0
11520	k__Bacteria	p__Bacteroidetes	c__Bacteroidia	o__Bacteroidales	f__Rikenellaceae	g__Alistipes	s__Alistipes_putredinis	t__GCF_000154465	0	0	0	0	0	0	0	0	0	0	0	0	0	0	0	0	0	0	0	0	0	0	0	0	0	0	0	0.00503	0.00078	0	0	0	0
11537	k__Bacteria	p__Firmicutes	c__Erysipelotrichia	o__Erysipelotrichales	f__Erysipelotrichaceae	g__Coprobacillus	#N/A	#N/A	0	0	0	0	0	0	0	0	0	0	0	0	0	0	0	0	0	0	0	0	0	0	0	0	0	0	0	0.00064	0	0	0	0	0
11544	k__Bacteria	p__Tenericutes	c__Mollicutes	o__Mycoplasmatales	f__Mycoplasmataceae	g__Mycoplasma	s__Mycoplasma_arginini	t__GCF_000367785	0	0	0	0	0	0	0	0	0	0	0	0	0	0	0	0	0	0	0	0	0	0	0	0	0	0	0	0	0	0	0.0044	0	0
1157	k__Bacteria	p__Firmicutes	c__Bacilli	o__Lactobacillales	f__Streptococcaceae	g__Lactococcus	s__Lactococcus_lactis	#N/A	0	0	0	0	0	0	0	0.01088	0.31672	0	0	0	0	0	0	0	0	0	0	0.02841	0	0	0	0	0	0	0	0	0	0	0.05478	0	0.00747
11704	k__Bacteria	p__Firmicutes	c__Clostridia	o__Clostridiales	f__Lachnospiraceae	g__Blautia	s__Ruminococcus_torques	#N/A	0	0	0.03087	0	0.01326	0	0	0	0	0.00733	0	0	0	0	0	0	0	0	0	0	0	0	0	0	0	0	0	0.10953	0.01935	0	0	0	0
1173	k__Bacteria	p__Proteobacteria	c__Gammaproteobacteria	o__Enterobacteriales	f__Enterobacteriaceae	g__Citrobacter	#N/A	#N/A	0	0	0	0	0	0.1199	0	0	0.16339	0	0	0	0	0	0	0	0.04678	0	0	0	0	0	0	0	0	0.00038	0	0.19108	0	0	0.24144	0	0
11848	k__Bacteria	p__Proteobacteria	c__Alphaproteobacteria	o__Sphingomonadales	f__Sphingomonadaceae	g__Sphingopyxis	#N/A	#N/A	0	0	3.11029	0	0.00505	0	0.03868	0.23468	0.81886	0.19942	0.02138	0	0.01038	0.00079	0	0	0	0	0.00104	0	0	0.05935	0	0	0.02778	0	0	0	0	0.05487	0.01238	0	0
11886	k__Bacteria	p__Proteobacteria	c__Betaproteobacteria	o__Burkholderiales	f__Burkholderiales_noname	g__Thiomonas	#N/A	#N/A	0	0.01028	0.03132	0	0	0	0	0	0.04177	0.00744	0	0	0	1.96194	0	0.02671	0	0.05038	0	0	0	0	0	0	0.01369	0	0.0209	0	0	0	0.04761	0	0
11908	k__Bacteria	p__Actinobacteria	c__Actinobacteria	o__Actinomycetales	f__Micrococcaceae	g__Arthrobacter	s__Arthrobacter_sp_AK_YN10	t__GCF_000465895	0	0	0	0	0	0	0	0	0	0	0	0	0	0	0	0	0	0	0	0	0	0	0	0	0	0	0	0	0	3.09	0	0	0
11932	k__Bacteria	p__Firmicutes	c__Bacilli	o__Lactobacillales	f__Enterococcaceae	g__Enterococcus	s__Enterococcus_gallinarum	t__GCF_000157255	0	0	0	0	0	0	0	0	0.1001	0	0	0	0	0	0	0	0	0	0	0	0	0	0	0	0	0	0	0	0	0	0.01002	0	0.07358
11991	k__Bacteria	p__Actinobacteria	c__Actinobacteria	o__Actinomycetales	f__Nocardiopsaceae	g__Nocardiopsis	s__Nocardiopsis_alba	#N/A	0	0	0	0	0	0	0	0	0.01998	0	0	0	0	0	0	0	0	0	0	0.00327	0	0	0	0	0.08179	0	0	0	0	0.03803	0.64111	0	0
1209	k__Bacteria	p__Proteobacteria	c__Gammaproteobacteria	o__Oceanospirillales	f__Halomonadaceae	g__Halomonas	#N/A	#N/A	0.11768	0	0	0	0.15219	0.05004	0.01414	0	0.05904	0	0	0	0	0.03301	0	0	0.02535	0	0.03185	0	0	3.71459	0	0	0	0.06335	0	0.01964	0.02775	0.0283	0	0	0
12105	k__Bacteria	p__Proteobacteria	c__Gammaproteobacteria	o__Enterobacteriales	f__Enterobacteriaceae	g__Serratia	s__Serratia_liquefaciens	t__GCF_000422085	0	0.14439	0	3.73314	0	0.12357	0	0	0.00926	0	3.60267	0	0.0105	0	0	0	1.86302	52.552	0	0	0	0	0	0	0.06965	0.65998	0.32767	0	0.10009	0	0	0.33764	0
12143	k__Viruses	p__Viruses_noname	c__Viruses_noname	o__Viruses_noname	f__Adenoviridae	g__Mastadenovirus	s__Human_adenovirus_D	#N/A	0	0.00114	0	0	0	0	0	0	0	0	0	0	0	0	0	0	0	0	0	0	0	0	0	0	0	0	0	0	0	0.00222	0	0	0
123	k__Bacteria	p__Firmicutes	c__Bacilli	o__Bacillales	f__Staphylococcaceae	g__Staphylococcus	s__Staphylococcus_aureus	#N/A	0	0	0	0	0	0	0	0	0	0	0	0	0	0	0	0	0	0	0	0	0	0	0	0	0	0	0	0	0	0	0.01942	0	0.00284
12376	k__Bacteria	p__Firmicutes	c__Clostridia	o__Clostridiales	f__Lachnospiraceae	g__Roseburia	#N/A	#N/A	0	0.00456	0	0.00569	0	0.01271	0	0	0	0	0	0	0	0	0	0	0	0	0	0	0	0	0	0	0	0	0	0.01808	0.00477	0	0	0	0
12398	k__Eukaryota	p__Ascomycota	c__Sordariomycetes	o__Hypocreales	f__Nectriaceae	g__Fusarium	#N/A	#N/A	0	0	0	0	0	0	0	0	0	0	0	0	0	0	0	0	0	0	0	0	0.02571	0	0	0	0	0	0	0	0	0.0019	0.00057	0	0
12565	k__Bacteria	p__Bacteroidetes	c__Bacteroidia	o__Bacteroidales	f__Bacteroidaceae	g__Bacteroides	s__Bacteroides_vulgatus	#N/A	0	0.00535	0	0.00324	0.01005	0.01729	0	0	0	0	0	0	0	0	0	0	0	0	0	0	0	0	0	0	0	0	0	0.0333	0.02729	0	0	0	0.00772
1259	k__Bacteria	p__Proteobacteria	c__Betaproteobacteria	o__Burkholderiales	f__Alcaligenaceae	g__Advenella	s__Advenella_kashmirensis	#N/A	0	0	0	0	0	0	0	0.08009	0	0	0.00808	0	0	0	0	0	0	0	0	0.0437	23.1183	0.01465	0.00359	0.00675	0.0011	0.00127	0	0	0	0	0.00896	0	0
12604	k__Bacteria	p__Proteobacteria	c__Gammaproteobacteria	o__Oceanospirillales	f__Hahellaceae	#N/A	#N/A	#N/A	0	0	0	0	0	0.00746	0	0	0	0	0	0	0	0	0	0	0	0	0	0	0	0	0	0	0	0	0	0	0	0	0	0	0
1262	k__Bacteria	p__Actinobacteria	c__Actinobacteria	o__Actinomycetales	f__Dietziaceae	g__Dietzia	#N/A	#N/A	0	0	0	0	0	0	0.02236	0	0	0	0.00048	0.00043	0	0	0	0	0	0	0	0	0	0	0	0	0.01967	0	0	0	0	0	0.19942	0	0
1269	k__Bacteria	p__Firmicutes	c__Clostridia	o__Clostridiales	f__Ruminococcaceae	g__Faecalibacterium	s__Faecalibacterium_prausnitzii	#N/A	0	0.01308	0	0.00274	0.01083	0.02754	0.01027	0.0097	0.07765	0.00525	0.00602	0.01705	0.01467	0.02007	0.02766	0.00868	0.01181	0.01063	0	0	0	0.00066	0.00074	0.00648	0.00616	0.00738	0	0.14518	0.09415	0	0.00648	0	0.01286
12747	k__Bacteria	p__Proteobacteria	c__Gammaproteobacteria	o__Pseudomonadales	f__Pseudomonadaceae	g__Pseudomonas	s__Pseudomonas_chloritidismutans	t__GCF_000495915	0	0	0	0	0.00165	0.00112	0	0	0	0	0	0	0	0	0	0	0	0	0.01887	0	0	0.01044	0	0	0	0	0	0	0.02166	0	0	0	0
12813	k__Bacteria	p__Proteobacteria	c__Alphaproteobacteria	o__Rhizobiales	f__Bradyrhizobiaceae	g__Afipia	s__Afipia_broomeae	t__GCF_000314675	0.03325	0	0.03542	0	0	0	0	0	0	0.01958	0.00413	0	0	0	0.00065	0	0	0	0	0	0	0	0	0	0.01285	0	0	0	0	0.45475	0.06127	0	0
1283	k__Bacteria	p__Firmicutes	c__Bacilli	o__Bacillales	f__Bacillaceae	g__Lysinibacillus	#N/A	#N/A	0	0	0	0	0.00612	0	0	0	0	0	0	0	0	0	0	0	0	0	0	0	0	0	0	0	0	0	0	0.02429	0	0	0	0	0
1284	k__Bacteria	p__Firmicutes	c__Bacilli	o__Bacillales	f__Bacillaceae	g__Lysinibacillus	s__Lysinibacillus_sphaericus	#N/A	0	0	0	0	0	0	0	0	0	0	0	0	0	0	0	0	0	0	0	0	0	0	0	0	0	0	0	0	0	0.00692	0	0	0
12864	k__Bacteria	p__Proteobacteria	c__Alphaproteobacteria	o__Rhodobacterales	f__Rhodobacteraceae	g__Oceanicola	#N/A	#N/A	0	0	0	0	0	0	0	0	0	0	0	0	0	0.04197	0	0	0	0	0	0	0	0.02009	0	0	0	0	0	0	0	0	0	0	0
12875	k__Bacteria	p__Firmicutes	c__Bacilli	o__Bacillales	f__Staphylococcaceae	g__Staphylococcus	s__Staphylococcus_lentus	t__GCF_000286395	0	0	0	0	0	0	0	0	0	0	0	0	0	0	0	0	0	0	0	0.19192	0	0	0	0	0	0	0.00023	0	0	0	0	0	0
12971	k__Bacteria	p__Actinobacteria	c__Actinobacteria	o__Actinomycetales	f__Intrasporangiaceae	g__Ornithinimicrobium	s__Ornithinimicrobium_pekingense	t__GCF_000421185	0	0	0	0	0	0	0	0	0	0	0	0	0	0	0	0	0	0	0	0	0	0	0	0	0	0	0	0	0	0.00335	0	0	0
1298	k__Bacteria	p__Actinobacteria	c__Actinobacteria	o__Actinomycetales	f__Promicromonosporaceae	#N/A	#N/A	#N/A	0	0.00841	0	0	0	0	0.00984	0	0	0	0.0112	0	0	0.01623	0	0	0	0	0	0.08498	0	0	0	0	0	0	0	0.02709	0.00803	0.07363	0.0466	0.00611	0.02871
13045	k__Bacteria	p__Proteobacteria	c__Gammaproteobacteria	o__Pseudomonadales	f__Pseudomonadaceae	g__Pseudomonas	s__Pseudomonas_stutzeri	t__GCF_000279165	0	0	6.45653	0	36.74	60.3854	0	14.3744	5.0046	0	0	0	0	0	0	0	0	0	0	0	0	0	0	0	0	0	0	20.831	0	0	2.42345	0	0
13104	k__Bacteria	p__Proteobacteria	c__Alphaproteobacteria	o__Sphingomonadales	f__Sphingomonadaceae	g__Sphingopyxis	s__Sphingopyxis_alaskensis	t__GCF_000013985	0	0	0	0	0	0	0	0	0	0.00221	0	0	0	0	0	0	0	0	0	0	0	0	0	0	0	0	0	0	0	0	0	0	0
1328	k__Bacteria	p__Proteobacteria	c__Betaproteobacteria	o__Burkholderiales	f__Comamonadaceae	g__Verminephrobacter	#N/A	#N/A	0	0	0.10689	0	0	0	0	0	0	0	0	0	0	0	0	0	0	0	0	0	0	0	0	0	0	0	0	0	0	0	0	0	0
13338	k__Bacteria	p__Proteobacteria	c__Betaproteobacteria	o__Methylophilales	f__Methylophilaceae	g__Methylophilus	#N/A	#N/A	0	0	0	0	0	0	0	0.0876	0	0	0	0	0	0	0	0	0	0	0	0	0	0	0	0	0	0	0	0	0	0	0	0	0
13340	k__Bacteria	p__Proteobacteria	c__Betaproteobacteria	o__Methylophilales	f__Methylophilaceae	g__Methylophilus	s__Methylophilus_methylotrophus	t__GCF_000378225	0	0	0	0	0	0	0	0	0	0	0	0	0	0	0	0	0	0	0	0	0	0	0	0	0	0	0	0.09904	0	0	0	0	0
13355	k__Viruses	p__Viruses_noname	c__Viruses_noname	o__Viruses_noname	f__Viruses_noname	g__Viruses_noname	s__Emilia_yellow_vein_virus_associated_DNA_beta	t__PRJNA37893	0	0	0	0	0	0	0	0	0	0	0	0	0	0	0	0	0	0	0	0	0	0	0	0	0.03108	0	0	0	0	0	0	0	0
135	k__Bacteria	p__Firmicutes	c__Bacilli	o__Lactobacillales	f__Lactobacillaceae	g__Lactobacillus	s__Lactobacillus_delbrueckii	#N/A	0	0	0	0	0	0	0	0	0	0	0	0	0	0	0	0	0	0	0	0	0	0	0	0	0	0	0	0	0	0	0	0	0.01282
13510	k__Bacteria	p__Proteobacteria	c__Gammaproteobacteria	o__Pseudomonadales	f__Pseudomonadaceae	g__Pseudomonas	s__Pseudomonas_synxantha	t__GCF_000263715	0	0.06815	0	0.01033	0	0	0.01096	0.00252	0	0.00019	0.00764	0.02934	0.00274	0	0	0.01815	0.00325	0.02746	0	0	0	0	0.00974	0.00045	0	0.00281	0.00621	0	0.01893	0	0	0.00076	0.03485
13522	k__Bacteria	p__Firmicutes	c__Bacilli	o__Bacillales	f__Bacillales_noname	g__Exiguobacterium	s__Exiguobacterium_pavilionensis	t__GCF_000416965	0.09635	0.01887	0.2266	0	0.0099	0.06664	0.45037	0.00314	0	0	0.27561	0.05844	0	0.04115	0.01161	0	0	0	0.03489	0.4809	0	1.50165	0.41053	0	0.00146	0	0.00425	0.02721	0.43694	0	0.23842	0	0
1353	k__Bacteria	p__Proteobacteria	c__Alphaproteobacteria	o__Sphingomonadales	f__Sphingomonadaceae	g__Sphingomonas	s__Sphingomonas_wittichii	#N/A	0	0	0.08913	0	0	0	0	0	0	0	0	0	0	0	0	0	0	0	0	0	0	0	0	0	0	0	0	0	0	0	0	0	0
13547	k__Bacteria	p__Proteobacteria	c__Betaproteobacteria	o__Burkholderiales	f__Burkholderiaceae	g__Cupriavidus	s__Cupriavidus_metallidurans	t__GCF_000196015	0	0	0	0	0	0	0	0	0	0	0	0	0	0	0	0	0	0	0	0	0	0	0	0	0	0	0	0	0	0	0.01561	0	0
13578	k__Bacteria	p__Actinobacteria	c__Actinobacteria	o__Actinomycetales	f__Streptomycetaceae	g__Streptomyces	s__Streptomyces_fulvissimus	t__GCF_000385945	0	0	0	0	0	0	0	0	0	0	0	0	0	0	0	0	0	0	0	0	0	0	0	0	0	0	0	0	0	0.01854	0	0	0
1361	k__Bacteria	p__Proteobacteria	c__Alphaproteobacteria	o__Rhodobacterales	f__Rhodobacteraceae	g__Labrenzia	#N/A	#N/A	0	0	0	0	0	0	0	0	0	0	0	0	0	0	0	0	0	0	0	0	0	0.00944	0	0	0	0	0	0	0	0	0	0	0
13688	k__Bacteria	p__Firmicutes	c__Bacilli	o__Lactobacillales	f__Aerococcaceae	g__Aerococcus	s__Aerococcus_viridans	#N/A	0	0	0	0.0013	0.01533	0.02974	0	0	0	0	0	0	0	0	0	0.00202	0.2034	0.0322	0	0.23122	0.01792	0	0	0.00089	2.07281	0.00029	0	0.00452	0	0.00706	15.8824	0	0
1378	k__Bacteria	p__Proteobacteria	c__Deltaproteobacteria	o__Myxococcales	f__Myxococcaceae	g__Myxococcus	#N/A	#N/A	0	0	0	0	0	0	0	0	0.02785	0	0	0	0	0	0	0	0	0	0	0	0	0	0	0	0	0	0	0	0	0	0	0	0
1385	k__Bacteria	p__Proteobacteria	c__Gammaproteobacteria	o__Pseudomonadales	f__Moraxellaceae	g__Acinetobacter	s__Acinetobacter_radioresistens	#N/A	0	0.00353	0.02002	0	1.26603	0	0.00095	26.6447	7.40333	0	0.03818	0.02424	0.01882	0.01673	0.01288	0	0	0	0	0.00788	0	0	6.58872	0.42492	0.05086	0	0.03359	0.40837	0.00137	0	0	0	0.0072
13882	k__Bacteria	p__Bacteroidetes	c__Bacteroidia	o__Bacteroidales	f__Bacteroidaceae	g__Bacteroides	s__Bacteroides_dorei	#N/A	0	0	0	0	0	0	0	0	0	0	0	0	0	0	0	0.00199	0.00345	0	0	0	0	0.00289	0.00261	0.01379	0.00393	0.00741	0	0.00912	0	0	0.00228	0	0.00806
13940	k__Bacteria	p__Actinobacteria	c__Actinobacteria	o__Actinomycetales	f__Microbacteriaceae	g__Agromyces	#N/A	#N/A	0.80882	0	0.12488	0	0	0	0.00812	0	0.03808	0	0.01174	0	0.02064	0.03771	0.06859	0.01337	0	0.01888	0.06879	0.02676	0.02648	0.09049	0.00473	0.08393	0	0	0	0	0	0.51976	0	0	0
13959	k__Bacteria	p__Firmicutes	c__Clostridia	o__Clostridiales	f__Lachnospiraceae	g__Dorea	s__Dorea_formicigenerans	#N/A	0	0	0	0	0	0	0	0	0	0	0	0	0	0	0	0	0	0	0	0	0	0	0	0	0	0	0	0.00463	0.00152	0	0	0	0
14166	k__Viruses	p__Viruses_noname	c__Viruses_noname	o__Caudovirales	f__Myoviridae	g__Myoviridae_noname	s__Cronobacter_phage_CR5	t__PRJNA209076	0	0	0	0	0	1.1569	0	0	3.48073	0	0	0	0	0	0	0	0	0	0	0	0	0	0	0	0	0	0	0	0	0	0	0	0
14195	k__Bacteria	p__Actinobacteria	c__Actinobacteria	o__Actinomycetales	f__Streptomycetaceae	g__Streptomyces	s__Streptomyces_scabiei	t__GCF_000091305	0	0	0	0	0	0	0	0	0	0	0	0	0	0	0	0	0	0	0	0	0	0	0	0	0	0	0	0	0	0.0497	0	0	0
14589	k__Viruses	p__Viruses_noname	c__Viruses_noname	o__Viruses_noname	f__Potyviridae	g__Potyvirus	s__Dasheen_mosaic_virus	t__PRJNA15388	0	0	0.00947	0	0.00407	0	0.00829	0.00998	0.01263	0	0	0.00299	0	0	0	0	0	0.01524	0.00682	0.00291	0	0.12303	0.00414	0	0.00414	0	0	0	0	0.04239	0.0432	0.05246	0
14713	k__Bacteria	p__Bacteroidetes	c__Flavobacteriia	o__Flavobacteriales	f__Flavobacteriaceae	g__Empedobacter	s__Empedobacter_brevis	t__GCF_000382425	0	0	0	0	0	0	0	0	0	0	0.42356	0	0	0	0	0	0	0	0	0	0	0	0	0	0	0	0	0	0	0	0	0	0
14882	k__Bacteria	p__Actinobacteria	c__Actinobacteria	o__Actinomycetales	f__Micrococcaceae	g__Arthrobacter	s__Arthrobacter_arilaitensis	t__GCF_000197735	37.3509	0.01097	0.07409	0.01348	0	0	0.7544	0	0.00227	0.03145	5.92692	0.20323	0.07282	0.05815	0.3698	0	0	0	0	0.85307	0	0.47855	0.14623	0.00337	0.50767	0	0.03321	0.00376	0.10344	1.35022	2.90607	0.00096	0
14893	k__Bacteria	p__Proteobacteria	c__Gammaproteobacteria	o__Pseudomonadales	f__Pseudomonadaceae	g__Pseudomonas	s__Pseudomonas_putida	t__GCF_000019445	0	0	0	0	0	0	0	0	0	0	0	0	0	0	66.5446	0	0	0	0	1.49957	0	0	0	0	0	0	0	0.25161	0	0	0	0	0
150	k__Bacteria	p__Proteobacteria	c__Gammaproteobacteria	o__Enterobacteriales	f__Enterobacteriaceae	g__Yersinia	#N/A	#N/A	0	0	0	0	0.00414	0	0.0031	0	0	0	0.00702	0	0	0	0	0	0.0154	0.10167	0	0	0	0	0	0	0	0.00447	0	0	0	0	0	0	0
15103	k__Bacteria	p__Proteobacteria	c__Betaproteobacteria	o__Burkholderiales	f__Comamonadaceae	g__Polaromonas	#N/A	#N/A	0	0	0.03079	0	0	0	0.00602	0.01226	0	0.00323	0	0	0	0.01337	0	0	0	0	0	0	0	0	0	0.02746	0	0	0	0.0374	0	0	0	0	0
1517	k__Bacteria	p__Proteobacteria	c__Gammaproteobacteria	o__Enterobacteriales	f__Enterobacteriaceae	g__Pantoea	#N/A	#N/A	0.1742	0.08026	0	3.47109	0.20112	0.29162	0.11616	0.20986	0.4378	0	0.11748	0.43416	0.21121	0	0	0	8.92917	4.29086	0	0.07262	0	0	0.01691	0.02029	0.48536	0.63892	0.04959	0.36654	0.07978	0	1.22399	0.27553	0.01577
15173	k__Bacteria	p__Actinobacteria	c__Actinobacteria	o__Actinomycetales	f__Jonesiaceae	g__Jonesia	s__Jonesia_denitrificans	t__GCF_000024065	0	0	0	0	0	0.06914	0	0	0	0	0	0	0	0	0	0	0	0	0	0	0	0	0	0	0	0	0	0	0	0	0.00115	0	0
1518	k__Bacteria	p__Proteobacteria	c__Gammaproteobacteria	o__Enterobacteriales	f__Enterobacteriaceae	g__Pantoea	s__Pantoea_agglomerans	#N/A	0.02159	0.06229	0	1.90596	0.02279	0.33362	0.04489	0.09409	0.50763	0	0.0346	0.26078	0.11265	0	0	0	2.30017	1.90402	1.54776	0.00632	0	0	0.00802	0	0.05456	0.61332	0.00464	0.03402	0.03486	0	0.15327	0.08738	0.01458
15261	k__Bacteria	p__Firmicutes	c__Bacilli	o__Bacillales	f__Bacillaceae	g__Bacillus	s__Bacillus_nealsonii	t__GCF_000401235	0	0	0	0	0	0	0	0.03004	0	0	0	0	0	0	0	0	0	0	0	1.36326	0	0	0	0	0	0	0	0	0	0	0	0	0
15342	k__Bacteria	p__Proteobacteria	c__Gammaproteobacteria	o__Enterobacteriales	f__Enterobacteriaceae	g__Enterobacter	s__Enterobacter_mori	t__GCF_000211415	0	0	0	0	0.02596	0	0	0	0.01452	0	0	0	0	0	0	0	0.00561	0	0	0	0	0	0	0	0.01525	0	0	0.00262	0	0	0	0	0
1549	k__Bacteria	p__Proteobacteria	c__Alphaproteobacteria	o__Rhizobiales	f__Phyllobacteriaceae	g__Mesorhizobium	#N/A	#N/A	0	0	0.04668	0	0	0	0	0	0	0	0	0	0	0	0	0	0	0	0.02859	0	0	0.02361	0	0	0	0	0	0	0	0.01402	0	0	0
1550	k__Bacteria	p__Proteobacteria	c__Alphaproteobacteria	o__Rhizobiales	f__Phyllobacteriaceae	g__Mesorhizobium	s__Mesorhizobium_loti	#N/A	0	0	0.01839	0	0	0	0	0	0	0	0	0	0	0	0	0	0	0	0.02364	0	0	0	0	0	0	0	0	0	0	0	0	0	0
1558	k__Bacteria	p__Proteobacteria	c__Gammaproteobacteria	o__Pseudomonadales	f__Moraxellaceae	g__Acinetobacter	s__Acinetobacter_schindleri	#N/A	0	0	0.09981	0	0.06448	0.15721	0	0.02627	0.00125	0	0	0	0	0.00826	0	0	0	0	0	0	0	0.00972	0.09179	0.0102	0.01541	0	0	0.02924	0	0	0.01334	0	0
15590	k__Bacteria	p__Proteobacteria	c__Alphaproteobacteria	o__Caulobacterales	f__Caulobacteraceae	g__Caulobacter	s__Caulobacter_vibrioides	#N/A	0	0	0.1376	0	0	0	0.0148	0.00784	0	0	0	0	0	0	0	0.1481	0	0	0	0	0.01622	0.00586	0	0	0	0	0	0	0	0	0	0	0
15661	k__Bacteria	p__Actinobacteria	c__Actinobacteria	o__Actinomycetales	f__Microbacteriaceae	g__Curtobacterium	s__Curtobacterium_flaccumfaciens	t__GCF_000349565	0	0.00744	0	0	0	0	0	0	0	0	0	0	0	0	0	0	0	0	0	0	0	0	0.01261	0	0	0	0	0	0	0	0	0	0
15735	k__Bacteria	p__Firmicutes	c__Bacilli	o__Lactobacillales	f__Lactobacillaceae	g__Pediococcus	s__Pediococcus_pentosaceus	#N/A	0	0	0	0	0	0	0	0	0	0	0	0	0	0	0	0	0	0	0	0	0	0	0	0	0	0	0	0	0	0	0.00068	0	0
1596	k__Bacteria	p__Proteobacteria	c__Alphaproteobacteria	o__Rhizobiales	f__Rhizobiaceae	g__Sinorhizobium	#N/A	#N/A	0	0	0.0983	0	0	0	0	0	0	0	0	0	0	0	0	0	0	0	0.04245	0	0	0.25764	0	0	0	0	0	0	0	0	0	0	0
16174	k__Bacteria	p__Firmicutes	c__Bacilli	o__Bacillales	f__Staphylococcaceae	g__Staphylococcus	s__Staphylococcus_pettenkoferi	t__GCF_000260275	0	0	0	0	0	0	0	0	0	0	0.00506	0	0	0	0	0	0	0	0	0.04287	0	0	0	0	1.03755	0	0	0	0	0.04447	0.06224	0	0
16220	k__Bacteria	p__Proteobacteria	c__Gammaproteobacteria	o__Pseudomonadales	f__Moraxellaceae	g__Acinetobacter	s__Acinetobacter_soli	#N/A	0	0	0	0	0	0	0	0	0	0	0	0	0	0	0	0	0	0	0	0.0105	0	0	0	0	0.01071	0	0	0	0	0	0.01191	0	0
16253	k__Bacteria	p__Firmicutes	c__Clostridia	o__Clostridiales	f__Lachnospiraceae	g__Roseburia	s__Roseburia_inulinivorans	t__GCF_000174195	0	0	0	0	0.00316	0	0	0	0	0	0	0	0	0	0	0	0	0	0	0	0	0	0	0	0	0	0	0.00331	0	0	0	0	0
16467	k__Bacteria	p__Actinobacteria	c__Actinobacteria	o__Actinomycetales	f__Corynebacteriaceae	g__Corynebacterium	s__Corynebacterium_glucuronolyticum	#N/A	0	0	0	0	0	0	0	0	0	0	0	0	0	0	0	0	0	0	0	0	0	0	0	0	0.00176	0	0	0	0	0	0	0	0
16518	k__Bacteria	p__Actinobacteria	c__Actinobacteria	o__Actinomycetales	f__Dermabacteraceae	g__Brachybacterium	s__Brachybacterium_faecium	t__GCF_000023405	0	0	0	0	0	0	0	0	0	0	0.00119	0	0	0	0	0	0	0	0	0	0	0	0	0	0.00674	0	0	0	0	0	0.05107	0	0
16536	k__Bacteria	p__Firmicutes	c__Clostridia	o__Clostridiales	f__Peptococcaceae	g__Desulfosporosinus	s__Desulfosporosinus_meridiei	t__GCF_000231385	0	0	0	0	0.02053	0.32601	0	0	0	0	0	0	0	0	0	0	0	0	0	0	0	1.10654	0	0	0	0	0	0	0.01277	0	0	0	0
1657	k__Bacteria	p__Bacteroidetes	c__Bacteroidia	o__Bacteroidales	f__Bacteroidaceae	g__Bacteroides	s__Bacteroides_thetaiotaomicron	#N/A	0	0	0	0	0	0	0	0	0	0	0	0	0	0	0	0	0	0	0	0	0	0	0.00141	0	0	0.00078	0	0.01737	0.00661	0	0	0	0
16933	k__Bacteria	p__Firmicutes	c__Bacilli	o__Bacillales	f__Staphylococcaceae	g__Staphylococcus	s__Staphylococcus_arlettae	t__GCF_000295715	0	0	0	0	0	0	0	0	0	0	0	0	0	0	0	0	0	0	0	0.38393	0	0	0	0	0	0	0	0	0	0	0	0	0
16992	k__Bacteria	p__Firmicutes	c__Bacilli	o__Bacillales	f__Paenibacillaceae	g__Paenibacillus	s__Paenibacillus_lactis	t__GCF_000230915	0	0	0	0	0	0	0	0	0	0	0	0	0	0	0	0	0	0	0	0.0048	0	0	0	0	0	0	0	0	0	0	0	0	0
17018	k__Bacteria	p__Firmicutes	c__Clostridia	o__Clostridiales	f__Eubacteriaceae	g__Eubacterium	s__Eubacterium_eligens	t__GCF_000146185	0	0	0	0	0	0	0	0	0	0	0	0	0	0	0	0	0	0	0	0	0	0	0	0	0	0	0	0.02904	0.01195	0	0	0	0
1709	k__Bacteria	p__Proteobacteria	c__Betaproteobacteria	o__Burkholderiales	f__Alcaligenaceae	g__Achromobacter	#N/A	#N/A	0	0	0.30168	0	0.16747	0.02588	0.00606	0.11492	0.72693	0.01363	0.00981	0	0	0	0	1.42707	0.00113	0	0	0	0.10513	0.03307	0.00998	0.00403	0.00101	0.00566	0	0.15781	0.00232	0	0	0	0
1710	k__Bacteria	p__Proteobacteria	c__Betaproteobacteria	o__Burkholderiales	f__Alcaligenaceae	g__Achromobacter	s__Achromobacter_piechaudii	#N/A	0	0	0.5692	0	0.09368	0.0259	0.00901	0.05055	1.20947	0.04158	0.024	0	0.03269	0.00489	0	4.91495	0.00787	0	0	0	0.03311	0.13222	0.00311	0.04034	0	0.00209	0	0.30973	0	0	0.01115	0	0
17185	k__Bacteria	p__Firmicutes	c__Clostridia	o__Clostridiales	f__Eubacteriaceae	g__Eubacterium	s__Eubacterium_hallii	t__GCF_000173975	0	0	0	0	0	0	0	0	0	0	0	0	0	0	0	0	0	0	0	0	0	0	0	0	0	0	0	0.00941	0.00422	0	0	0	0
1734	k__Viruses	p__Viruses_noname	c__Viruses_noname	o__Caudovirales	f__Myoviridae	g__P2likeviruses	s__Enterobacteria_phage_PsP3	t__PRJNA14345	0	0	0	0	0	0	0	0	0	0	0	0	0	0	0	0	0	0	0	0	0	0	0	0	0	0	0	0.08081	0	0	0.27691	0	0
1743	k__Bacteria	p__Firmicutes	c__Negativicutes	o__Selenomonadales	f__Veillonellaceae	g__Megasphaera	#N/A	#N/A	0	0	0	0	0	0	0	0	0	0	0	0	0	0	0	0.01372	0	0	0	0	0	0	0	0	0	0	0	0	0	0	0	0	0
176	k__Bacteria	p__Proteobacteria	c__Alphaproteobacteria	o__Rhizobiales	f__Bartonellaceae	g__Bartonella	#N/A	#N/A	0	0	0.03967	0	0	0	0	0	0	0	0	0	0	0.02958	0	0	0	0	0.02854	0	0	0	0	0	0	0	0	0	0	0	0	0	0
181	k__Bacteria	p__Proteobacteria	c__Gammaproteobacteria	o__Enterobacteriales	f__Enterobacteriaceae	g__Klebsiella	#N/A	#N/A	0	0.01511	0.01892	0.08839	0.024	0.24721	0	0.05029	0.69665	0	0	0	0	0	0	0.00117	5.80945	0.01344	0	0.00784	0	0.0235	0.01202	0.00337	0.03131	0.42827	0	0.59566	0.00412	0.00658	0.16294	0.04184	0.02624
1812	k__Bacteria	p__Actinobacteria	c__Actinobacteria	o__Bifidobacteriales	f__Bifidobacteriaceae	g__Bifidobacterium	s__Bifidobacterium_pseudocatenulatum	t__GCF_000173435	0.00317	0	0	0	0.00852	0.00461	0	0	0	0	0	0	0	0	0	0	0	0	0	0	0	0	0	0	0	0	0	0.02099	0	0	0	0	0
18120	k__Bacteria	p__Proteobacteria	c__Gammaproteobacteria	o__Enterobacteriales	f__Enterobacteriaceae	g__Enterobacter	s__Enterobacter_hormaechei	#N/A	0	0	0	0	0	0	0	0.34542	0	0	0	0	0	0	0	0	0	0	0	0.0933	0	0	0	0	0	0	0	0.00726	0	0	0	0	0
18140	k__Bacteria	p__Actinobacteria	c__Actinobacteria	o__Actinomycetales	f__Corynebacteriaceae	g__Corynebacterium	s__Corynebacterium_casei	t__GCF_000234765	0	0	0	0	0	0	0	0	0	0	0	0	0	0	0	0	0	0	0	0.03367	0	0	0	0	0.00111	0	0.00461	0	0	0	0.15066	0	0
18148	k__Bacteria	p__Proteobacteria	c__Betaproteobacteria	o__Burkholderiales	f__Oxalobacteraceae	g__Duganella	s__Duganella_zoogloeoides	t__GCF_000383895	0	0	0	0	0	0	0	0	0	0.00554	0	0	0	0	0	0	0	0	0	0	0	0	0	0	0	0	0	0	0	0	0	0.00164	0
18189	k__Bacteria	p__Bacteroidetes	c__Sphingobacteriia	o__Sphingobacteriales	f__Sphingobacteriaceae	g__Sphingobacterium	#N/A	#N/A	0.07207	0.3423	7.55059	0.12979	0.18384	0.28931	0.17626	1.1263	0.52598	0.55437	0.90276	0.33587	0.11825	3.02479	0	0.95211	0.0179	0.10395	0.31106	0.01732	0	1.13984	0.03903	9.35055	0.23623	0	0.29907	1.6314	0.1558	0.02946	0.18803	0.06288	0.02437
182	k__Bacteria	p__Proteobacteria	c__Gammaproteobacteria	o__Enterobacteriales	f__Enterobacteriaceae	g__Klebsiella	s__Klebsiella_pneumoniae	#N/A	0	0	0	0	0.01274	0	0	0	0.18461	0	0	0	0	0	0	0.00756	3.70831	0.04312	0	0	0	0	0	0.00118	0	0.01034	0	0.07221	0	0	0	0	0.0216
18223	k__Bacteria	p__Proteobacteria	c__Alphaproteobacteria	o__Sphingomonadales	f__Sphingomonadaceae	g__Sphingomonas	s__Sphingomonas_echinoides	t__GCF_000241465	0	0	0	0	0	0	0	0	0	0	0	0	0.00319	0.01072	0	0	0	0	0	0	0	0	0	0.00103	0	0	0	0	0	0	0	0	0
18344	k__Bacteria	p__Proteobacteria	c__Gammaproteobacteria	o__Enterobacteriales	f__Enterobacteriaceae	g__Citrobacter	s__Citrobacter_koseri	t__GCF_000018045	0	0	0	0	0	0	0	0	0	0	0	0	0	0	0	0	0	0	0	0	0	0	0	0	0	0	0	0	0	0	0	0	0.0226
18620	k__Bacteria	p__Bacteroidetes	c__Bacteroidia	o__Bacteroidales	f__Bacteroidaceae	g__Bacteroides	s__Bacteroides_faecis	t__GCF_000226135	0	0	0	0	0	0	0	0	0	0	0	0	0	0	0	0	0	0	0	0	0	0	0	0	0	0	0	0	0	0	0	0	0.00279
1875	k__Bacteria	p__Proteobacteria	c__Gammaproteobacteria	o__Pseudomonadales	f__Moraxellaceae	g__Acinetobacter	s__Acinetobacter_lwoffii	#N/A	4.57774	1.44351	2.18829	0.14886	6.99247	0.48644	6.67253	2.35327	5.30034	0.88783	26.4391	1.32848	11.622	6.54047	0.247	1.03784	2.17379	0.09139	0.64175	7.34923	0	5.4346	11.3097	49.1592	22.5711	0.43558	15.1826	10.2331	3.57377	1.10219	7.44811	3.08627	6.52569
1881	k__Bacteria	p__Proteobacteria	c__Gammaproteobacteria	o__Pseudomonadales	f__Pseudomonadaceae	g__Pseudomonas	s__Pseudomonas_monteilii	t__GCF_000262005	0	0	0	0	0	0	0	0	0	0.17145	0	0	0	0	0	0	0	0	0.02382	0	0	0.02367	0	0	0	0.00923	0	0	0	0	0	0	0
18837	k__Bacteria	p__Proteobacteria	c__Alphaproteobacteria	o__Rickettsiales	f__Rickettsiaceae	g__Rickettsia	s__Rickettsia_felis	t__GCF_000012145	0	0	0	0	0	0	0	0	0	0	0	0	0	0	0	0	0	0	0	0.00439	0	0	0	0	0	0	0	0	0	0	0	0	0
1892	k__Bacteria	p__Firmicutes	c__Bacilli	o__Bacillales	f__Staphylococcaceae	g__Staphylococcus	s__Staphylococcus_vitulinus	t__GCF_000286335	0	0	0	0	0	0	0	0	0	0	0	0	0	0	0	0	0	0	0	0.00536	0	0	0	0	0	0	0	0	0	0	0	0	0
1903	k__Bacteria	p__Bacteroidetes	c__Flavobacteriia	o__Flavobacteriales	f__Flavobacteriaceae	g__Galbibacter	s__Galbibacter_marinus	t__GCF_000300875	0	0	0	0	0	0	0	0	0.01557	0	0	0	0	0	0	0	0	0	0	0.05279	0	0	0	0	0.00337	0	0	0	0	0	0.27279	0	0
19106	k__Bacteria	p__Firmicutes	c__Bacilli	o__Bacillales	f__Bacillales_noname	g__Exiguobacterium	s__Exiguobacterium_antarcticum	t__GCF_000299435	0	0	0	0	0	0	0.00455	0	0	0	0	0.06266	0	0	0	0	0	0	0	0.00066	0	0	0.00416	0	0.00553	0	0.0125	0	0	0	0.02167	0.00367	0
19481	k__Bacteria	p__Actinobacteria	c__Actinobacteria	o__Actinomycetales	f__Sanguibacteraceae	g__Sanguibacter	s__Sanguibacter_keddieii	t__GCF_000024925	0	0.03494	0	0.00102	0	0	0.00083	0	0	0	0.04815	0.00995	0.12111	0	0	0	0	0	0.026	0	0	0.19922	0.05045	0	0	0	0.03671	0.00384	0.02862	0	0	0.02453	0.01248
19630	k__Bacteria	p__Proteobacteria	c__Gammaproteobacteria	o__Enterobacteriales	f__Enterobacteriaceae	g__Escherichia	s__Escherichia_hermannii	t__GCF_000248015	0	0	0.40027	0	1.52903	5.28191	0	0.04787	4.28687	0	0	0	0	0	0	0	0.0179	0	0.08893	0	0	0	0.01448	0	0.08834	0.02136	0	0.97399	0	0	1.56936	0.00721	0
19664	k__Bacteria	p__Bacteroidetes	c__Bacteroidia	o__Bacteroidales	f__Prevotellaceae	g__Prevotella	s__Prevotella_stercorea	t__GCF_000235885	0	0	0	0	0	0	0	0	0	0	0	0	0	0	0	0	0	0	0	0	0	0	0	0	0	0	0	0.00144	0	0	0	0	0
1968	k__Bacteria	p__Tenericutes	c__Mollicutes	o__Mycoplasmatales	f__Mycoplasmataceae	g__Mycoplasma	s__Mycoplasma_hyorhinis	#N/A	0	0	0	0	0	0	0	0	0	0	0	0	0	0	0	0	0	0	0	0	0	0	0	0	0	0	0	0	0	0	0.02736	0	0
1979	k__Bacteria	p__Firmicutes	c__Negativicutes	o__Selenomonadales	f__Veillonellaceae	g__Megamonas	#N/A	#N/A	0	0.0231	0	0.01972	0.01798	0.06255	0	0	0	0	0	0	0	0	0	0	0	0	0	0	0	0	0	0	0	0	0	0.08031	0.0147	0	0.00906	0	0
19971	k__Bacteria	p__Firmicutes	c__Bacilli	o__Bacillales	f__Staphylococcaceae	g__Staphylococcus	s__Staphylococcus_equorum	#N/A	0	0	0	0	0	0.01329	0.00549	0.02834	0.00438	0	0	0.00303	0	0	0.00416	0	0	0.02337	0	2.03348	0	0	0.14332	0	0.21957	0	0.08003	0	0	0.07938	1.11581	0.01996	0.0004
2000	k__Bacteria	p__Firmicutes	c__Bacilli	o__Lactobacillales	f__Lactobacillaceae	g__Lactobacillus	s__Lactobacillus_plantarum	#N/A	0	0	0	0	0	0	0	0	0	0	0	0	0	0	0	0	0	0	0	0	0	0	0	0	0	0	0	0.00135	0	0	0	0	0
20119	k__Bacteria	p__Bacteroidetes	c__Flavobacteriia	o__Flavobacteriales	f__Flavobacteriaceae	g__Flavobacteriaceae_noname	s__Flavobacteriaceae_bacterium_3519_10	t__GCF_000023725	0	0.02724	0	0.01163	0	0	0	0	0	0	0.00103	0	0.03417	0	0	0.00427	0.00477	0	13.083	0	0	0.12255	0.00366	0.08203	0	0	0	0	0.00468	0	0.00273	0.00195	0.00426
2017	k__Bacteria	p__Proteobacteria	c__Gammaproteobacteria	o__Enterobacteriales	f__Enterobacteriaceae	g__Klebsiella	s__Klebsiella_oxytoca	#N/A	0	0	0	0.01533	0.04669	0.35944	0	0.01502	1.8742	0	0	0	0	0	0	0	0.09726	0	0	0	0	0	0	0	0.00196	0.01011	0	0.69143	0	0	0.07981	0.0062	0
20213	k__Bacteria	p__Proteobacteria	c__Alphaproteobacteria	o__Rhizobiales	f__Rhodobiaceae	#N/A	#N/A	#N/A	0	0	0	0	0	0	0	0	0	0.00719	0	0	0	0.04511	0	0	0	0	0	0	0.01046	0	0	0	0	0	0	0	0	0	0	0	0
203	k__Bacteria	p__Firmicutes	c__Bacilli	o__Lactobacillales	f__Leuconostocaceae	g__Leuconostoc	#N/A	#N/A	0	0	0	0	0	0	0	0	0	0	0	0	0	0	0	0	0	0	0	0.00874	0	0	0	0	0	0	0	0	0	0	0	0	0
20345	k__Bacteria	p__Bacteroidetes	c__Bacteroidia	o__Bacteroidales	f__Bacteroidaceae	g__Bacteroides	s__Bacteroides_coprocola	t__GCF_000154845	0	0	0	0	0	0	0	0	0	0	0	0	0	0	0	0	0	0	0	0	0	0	0	0	0	0	0	0.00591	0	0	0	0	0
20354	k__Viruses	p__Viruses_noname	c__Viruses_noname	o__Caudovirales	f__Siphoviridae	g__C2likevirus	#N/A	#N/A	0	0	0	0	0	0	0	0	0	0	0	0	0	0	0	0	0	0	0	0	0	0	0	0	0	0	0	0	0	0	0.01025	0	0
20376	k__Bacteria	p__Actinobacteria	c__Actinobacteria	o__Actinomycetales	f__Microbacteriaceae	g__Microbacterium	s__Microbacterium_testaceum	t__GCF_000202635	0	0	0	0	0	0	0	0	0	0	0	0	0	0	0	0	0	0	0	0	0	0	0	0.00334	0	0	0	0	0	0	0	0	0
20547	k__Bacteria	p__Proteobacteria	c__Gammaproteobacteria	o__Pseudomonadales	f__Pseudomonadaceae	g__Pseudomonas	s__Pseudomonas_alcaliphila	t__GCF_000319815	0	0	0	0	0	0.00379	0	0	0	0	0	0	0.01143	0.00446	0	0	0	0	0.58722	0	0	0.10848	0.01695	0	0	0	0	0	0	0	0	0	0
20569	k__Bacteria	p__Proteobacteria	c__Betaproteobacteria	o__Burkholderiales	f__Burkholderiales_noname	g__Methylibium	s__Methylibium_petroleiphilum	t__GCF_000015725	0	0	0.01587	0	0	0	0	0	0	0	0	0	0	0	0	0	0	0	0	0	0	0	0	0	0	0	0	0	0	0	0	0	0
20586	k__Bacteria	p__Actinobacteria	c__Actinobacteria	o__Actinomycetales	f__Corynebacteriaceae	g__Corynebacterium	s__Corynebacterium_pseudogenitalium	t__GCF_000156615	0	0	0	0	0	0	0	0	0	0	0	0	0	0	0	0	0	0	0	0	0	0	0	0	0.01937	0	0	0	0	0	0	0.001	0
20924	k__Bacteria	p__Proteobacteria	c__Gammaproteobacteria	o__Pseudomonadales	f__Pseudomonadaceae	g__Pseudomonas	s__Pseudomonas_sp_UK4	t__GCF_000174915	0	0	0	0	0	0	0	0	0	0.29533	0	0	0	0	0	0	0	0	0	0	0	0	0	0	0	0	0	0	0	0	0	0	0
21108	k__Bacteria	p__Bacteroidetes	c__Flavobacteriia	o__Flavobacteriales	f__Flavobacteriaceae	g__Flavobacterium	s__Flavobacterium_johnsoniae	t__GCF_000016645	0	0	0	0	0	0	0.00232	0	0	0.0059	0	0	0	0	0	0.01065	0	0	0	0	0	0	0	0.00599	0	0	0	0.00476	0	0	0	0	0
2112	k__Bacteria	p__Actinobacteria	c__Actinobacteria	o__Actinomycetales	f__Intrasporangiaceae	g__Janibacter	s__Janibacter_hoylei	t__GCF_000297495	0	0	0	0	0	0	0	0	0	0	0	0	0	0	0	0	0	0	0	0	0	0	0	0	0	0	0	0	0	0.00435	0	0	0
21249	k__Bacteria	p__Proteobacteria	c__Gammaproteobacteria	o__Pseudomonadales	f__Pseudomonadaceae	g__Pseudomonas	s__Pseudomonas_taiwanensis	t__GCF_000500605	0	0	0	0	0	0	0	0	0	0	0	0	0	0	0	0	0	0	0	0	0	0	0	0	0	0	0	0.00134	0	0	0	0	0
21264	k__Bacteria	p__Proteobacteria	c__Alphaproteobacteria	o__Rhizobiales	f__Rhizobiaceae	g__Agrobacterium	s__Agrobacterium_fabrum	t__GCF_000092025	0	0	0.00102	0	0	0	0	0	0	0	0.00414	0	0	0.01764	0	0	0	0	0.04654	0	0	0	0	0	0	0	0	0	0	0	0	0	0
21303	k__Bacteria	p__Proteobacteria	c__Gammaproteobacteria	o__Pseudomonadales	f__Pseudomonadaceae	g__Pseudomonas	s__Pseudomonas_sp_R62	t__GCF_000257605	0	0	0	0	0	0	0	0	0	0	0	0	19.1802	0	0	0	0	0	0	0	0	0	0	0	0	0	0	0	0	0	0	0	0
21387	k__Bacteria	p__Firmicutes	c__Bacilli	o__Lactobacillales	f__Lactobacillaceae	g__Pediococcus	s__Pediococcus_lolii	t__GCF_000319265	0	0	0	0	0	0.00414	0	0	0	0	0	0	0	0	0	0	0	0	0	0	0	0	0	0	0	0	0	0	0	0	0	0	0
21447	k__Bacteria	p__Proteobacteria	c__Alphaproteobacteria	o__Rhizobiales	f__Rhizobiaceae	g__Kaistia	s__Kaistia_granuli	t__GCF_000380505	0	0	0.01558	0	0	0	0	0	0	0	0	0	0	0	0	0	0	0	0.00477	0	0	0.01347	0	0	0	0	0	0	0	0	0	0	0
21512	k__Bacteria	p__Actinobacteria	c__Actinobacteria	o__Actinomycetales	f__Cellulomonadaceae	g__Cellulomonas	s__Cellvibrio_gilvus	t__GCF_000218545	0	0	0	0	0	0.00113	0	0	0	0	0	0	0	0	0	0	0	0	0	0	0	0	0	0	0	0	0	0	0	0	0	0	0
21545	k__Bacteria	p__Actinobacteria	c__Actinobacteria	o__Actinomycetales	f__Microbacteriaceae	g__Microbacterium	s__Microbacterium_laevaniformans	t__GCF_000255595	3.35205	0	0.38809	0	0.02994	0	0.01402	0.06889	0.00326	0.0043	0.04005	0.0221	0.01617	0.06325	0.05146	0.00258	0	0.00196	0.05136	0.02352	0.02373	0.04719	0.11388	0.03642	0.04985	0	0	0.02274	0.00115	18.3465	0.01188	0	0.00269
2161	k__Bacteria	p__Firmicutes	c__Bacilli	o__Lactobacillales	f__Lactobacillaceae	g__Pediococcus	s__Pediococcus_acidilactici	#N/A	0	0.00028	0	0	0	0.00931	0	0	0	0	0	0	0	0	0	0	0	0	0	0	0	0	0	0	0	0	0	0.00222	0	0	0	0	0
21664	k__Bacteria	p__Actinobacteria	c__Actinobacteria	o__Actinomycetales	f__Brevibacteriaceae	g__Brevibacterium	s__Brevibacterium_linens	t__GCF_000167575	0	0	0	0	0	0	0	0	0	0	0.04005	0	0	0	0	0	0	0	0	0.07076	0	0.18721	0.026	0	0.06895	0	0.0085	0	0	0.00808	0.14758	0.00181	0
21677	k__Bacteria	p__Proteobacteria	c__Betaproteobacteria	o__Burkholderiales	f__Comamonadaceae	g__Limnohabitans	#N/A	#N/A	0	0	0.0089	0	0	0	0	0	0	0	0	0	0	0	0	0	0	0	0	0	0	0	0	0.00416	0	0	0.0008	0	0	0	0	0	0
21685	k__Bacteria	p__Proteobacteria	c__Gammaproteobacteria	o__Pseudomonadales	f__Pseudomonadaceae	g__Pseudomonas	s__Pseudomonas_fragi	#N/A	0.0792	0	0	0	0	0	0.01238	0	0	2.67658	0	0.00532	0	0	0	0	0	0	0	0	0	0	0	0	0	0	0	0	0	0	0	0	0
21696	k__Bacteria	p__Firmicutes	c__Clostridia	o__Clostridiales	f__Lachnospiraceae	g__Blautia	s__Ruminococcus_obeum	#N/A	0	0	0	0	0	0	0	0	0	0	0	0	0	0	0	0	0	0	0	0	0	0	0	0	0	0	0	0.00895	0.00329	0	0	0	0
21777	k__Bacteria	p__Proteobacteria	c__Gammaproteobacteria	o__Pseudomonadales	f__Pseudomonadaceae	g__Pseudomonas	s__Pseudomonas_psychrotolerans	t__GCF_000236825	0	0	0.05433	0	0	0	0	0	0	0	0	0	0	0	0	0	0	0	0	0	0	0	0	0	0	0	0	0	0	0	0	0	0
21790	k__Bacteria	p__Firmicutes	c__Clostridia	o__Clostridiales	f__Eubacteriaceae	g__Eubacterium	s__Eubacterium_limosum	t__GCF_000152245	0	0	0	0	0	0	0	0	0	0	0	0	0	0	0	0	0	0	0	0	0	0	0	0	0	0	0	0	0	0	0	0	0.02673
21803	k__Bacteria	p__Actinobacteria	c__Actinobacteria	o__Actinomycetales	f__Micrococcaceae	g__Arthrobacter	s__Arthrobacter_phenanthrenivorans	t__GCF_000189535	0.22176	0	0	0	0	0	0	0	0	0	0	0	0	0	0	0	0	0	0	0	0	0.00828	0	0	0	0	0	0	0	0.05246	0	0	0
21805	k__Bacteria	p__Firmicutes	c__Bacilli	o__Bacillales	f__Paenibacillaceae	g__Paenibacillus	s__Paenibacillus_sp_PAMC_26794	t__GCF_000316035	0	0	0	0	0	0	0	0	0	0	0	0.76645	0	0	0	0	0	0	0	0	0	0	0	0	0	0	0	0	0	0	0	0.39499	0
2189	k__Bacteria	p__Firmicutes	c__Bacilli	o__Lactobacillales	f__Lactobacillaceae	g__Lactobacillus	s__Lactobacillus_salivarius	#N/A	0	0	0	0	0	0	0	0	0	0	0	0	0	0	0	0	0	0	0	0	0	0	0	0	0	0	0	0	0	0	0	0	0.00139
21996	k__Bacteria	p__Proteobacteria	c__Gammaproteobacteria	o__Oceanospirillales	f__Halomonadaceae	g__Halomonas	s__Halomonas_zhanjiangensis	t__GCF_000377665	0	0	0	0	0	0	0.02462	0	0	0	0	0	0	0	0	0	0	0	0	0	0	0.41142	0	0	0	0	0	0	0	0	0	0	0
22280	k__Bacteria	p__Actinobacteria	c__Actinobacteria	o__Actinomycetales	f__Streptomycetaceae	g__Streptomyces	s__Streptomyces_chartreusis	#N/A	0	0	0	0	0	0	0	0	0	0	0	0	0	0	0	0	0	0	0	0	0	0	0	0	0.00213	0	0	0	0	0.06699	0.02659	0	0
22319	k__Bacteria	p__Proteobacteria	c__Gammaproteobacteria	o__Pseudomonadales	f__Pseudomonadaceae	g__Pseudomonas	s__Pseudomonas_extremaustralis	t__GCF_000242115	0	0.00066	0	0	0	0	0	0	0	0.00274	0	0	0	0	0	0	0	0	0	0	0	0	0	0	0	0	0	0	0	0	0	0	0
2242	k__Bacteria	p__Bacteroidetes	c__Sphingobacteriia	o__Sphingobacteriales	f__Sphingobacteriaceae	g__Pedobacter	#N/A	#N/A	0	0.06246	17.2134	0.02634	0.23897	0.48381	0.86423	0.29583	0.23022	3.38073	0.09975	0.1774	2.167	3.2047	0	1.86228	0	0.03348	12.9711	0	0	10.8574	0.1999	3.365	0.07118	0.03691	0.00539	0.47905	0.0366	0.01379	0.03321	0.03455	0.27188
2247	k__Bacteria	p__Actinobacteria	c__Actinobacteria	o__Bifidobacteriales	f__Bifidobacteriaceae	g__Bifidobacterium	s__Bifidobacterium_bifidum	#N/A	0	0.00371	0	0	0	0.00319	0	0	0	0	0	0	0	0	0	0	0	0	0	0	0	0	0	0	0	0	0	0.01472	0	0	0	0	0
2265	k__Bacteria	p__Proteobacteria	c__Alphaproteobacteria	o__Rhizobiales	f__Rhizobiaceae	g__Agrobacterium	#N/A	#N/A	0	0	0.482	0	0.01717	0	0.01706	0.03433	0.01039	0.00189	0.05427	0	0.05208	0.09358	0	0.00393	0.00166	0.00557	0.96134	0	0.19761	0.03353	0.006	0.04726	0.05622	0	0	0.01346	0	0.01428	0.00543	0	0
2266	k__Bacteria	p__Proteobacteria	c__Alphaproteobacteria	o__Rhizobiales	f__Rhizobiaceae	g__Agrobacterium	s__Agrobacterium_tumefaciens	#N/A	0	0	0.88529	0	0.00483	0	0.02313	0.05186	0	0.00067	0.08986	0	0.24817	0.27745	0	0.00196	0	0	5.08354	0	14.6337	0.02869	0.04108	0.07408	0.07578	0.00391	0	0.00758	0	0.00583	0.00561	0	0
2270	k__Bacteria	p__Proteobacteria	c__Gammaproteobacteria	o__Pseudomonadales	f__Pseudomonadaceae	g__Pseudomonas	s__Pseudomonas_stutzeri	#N/A	0	0.02104	0	0.00523	0	0	0.0064	0	0	0.00136	0.04653	0	0.03016	0.50042	0.01529	0.39755	0.01197	0	6.07506	0	0	6.15029	0.04749	0	0.02412	0	0	0	17.6898	0	0	0	0
22717	k__Bacteria	p__Firmicutes	c__Bacilli	o__Bacillales	f__Staphylococcaceae	g__Staphylococcus	s__Staphylococcus_saprophyticus	t__GCF_000251125	0	0	0	0	0	0	0	0	0	0	0	0	0	0	0	0	0	0	0	0.46002	0	0	0	0	0	0	0	0	0	0	0	0	0
2285	k__Bacteria	p__Firmicutes	c__Bacilli	o__Lactobacillales	f__Lactobacillaceae	g__Lactobacillus	s__Lactobacillus_mucosae	t__GCF_000248095	0	0	0	0	0	0	0	0	0.00361	0	0	0	0	0	0	0	0	0	0	0	0	0	0	0	0	0	0	0	0	0	0	0	0
2288	k__Bacteria	p__Proteobacteria	c__Alphaproteobacteria	o__Rhodospirillales	f__Acetobacteraceae	g__Gluconacetobacter	#N/A	#N/A	0	0	0.00829	0	0	0	0	0	0	0	0	0	0	0	0	0	0	0	0	0	0	0	0	0	0	0	0	0	0	0	0	0	0
2298	k__Bacteria	p__Proteobacteria	c__Alphaproteobacteria	o__Sphingomonadales	f__Sphingomonadaceae	g__Sphingobium	#N/A	#N/A	0.03904	0	0.01621	0	0	0	0.00389	0.07401	0.07091	0	0	0	6.80506	1.12524	0	0.39661	0	0	7.3396	0.00242	0	6.74009	0.02824	0.24313	0.02331	0	0	0	0	0.17971	0	0	0
22983	k__Bacteria	p__Firmicutes	c__Clostridia	o__Clostridiales	f__Clostridiales_Family_XI_Incertae_Sedis	g__Anaerococcus	s__Anaerococcus_vaginalis	t__GCF_000163295	0	0.00643	0	0.00145	0.00596	0.00386	0	0	0	0	0	0	0	0	0	0	0	0	0	0	0	0	0	0	0	0	0	0.01284	0	0	0	0	0
23106	k__Bacteria	p__Proteobacteria	c__Gammaproteobacteria	o__Enterobacteriales	f__Enterobacteriaceae	g__Yersinia	s__Yersinia_massiliensis	t__GCF_000312485	0	0.01054	0	20.1731	0	0	0	0	0	0	0	0	0	0	0	0	0	0	0	0	0	0	0	0	0	0	0	0.00174	0	0.02565	0	0	0
2345	k__Bacteria	p__Proteobacteria	c__Betaproteobacteria	o__Burkholderiales	f__Comamonadaceae	g__Alicycliphilus	#N/A	#N/A	0	0	0	0	0	0.01155	0	0.00962	0	0	0	0	0	0	0	0	0	0	0	0	0	0	0	0	0	0	0	0	0	0	0.03107	0	0
2353	k__Bacteria	p__Actinobacteria	c__Actinobacteria	o__Bifidobacteriales	f__Bifidobacteriaceae	g__Bifidobacterium	s__Bifidobacterium_longum	#N/A	0.02407	0.01047	0	0.00347	0.01637	0.01844	0.01556	0.01925	0.12441	0.0015	0.01387	0.01226	0	0.01432	0.03001	0.00092	0.00041	0	0	0	0	0	0	0	0	0	0	0.03331	0.01709	0	0.00423	0	0.00727
2361	k__Bacteria	p__Proteobacteria	c__Gammaproteobacteria	o__Enterobacteriales	f__Enterobacteriaceae	g__Providencia	#N/A	#N/A	0	0	0	0	0	0	0	0	0	0	0	0	0	0	0	0	0	0	0	0	0	0	0	0	0	0	0	0.00976	0	0	0	0	0
23731	k__Bacteria	p__Actinobacteria	c__Actinobacteria	o__Actinomycetales	f__Nocardiopsaceae	g__Nocardiopsis	s__Nocardiopsis_synnemataformans	t__GCF_000340945	0	0	0	0	0	0	0	0	0	0	0	0	0	0	0	0	0	0	0	0	0	0	0	0	0.00303	0	0	0	0	0	0.06672	0	0
23735	k__Bacteria	p__Firmicutes	c__Bacilli	o__Bacillales	f__Staphylococcaceae	g__Salinicoccus	#N/A	#N/A	0	0	0	0	0	0	0	0	0	0	0	0	0	0	0	0	0	0	0	0.00202	0	0	0	0	0	0	0	0	0	0	0	0	0
23939	k__Bacteria	p__Firmicutes	c__Negativicutes	o__Selenomonadales	f__Acidaminococcaceae	g__Phascolarctobacterium	s__Phascolarctobacterium_succinatutens	t__GCF_000188175	0	0.0006	0	0	0	0	0	0	0	0	0	0	0	0	0	0	0	0	0	0	0	0	0	0	0	0	0	0.00392	0	0	0	0	0
24151	k__Bacteria	p__Firmicutes	c__Clostridia	o__Clostridiales	f__Ruminococcaceae	g__Ruminococcus	s__Ruminococcus_bromii	t__GCF_000209875	0	0	0	0	0	0	0	0	0	0	0	0	0	0	0	0	0	0	0	0	0	0	0	0	0	0	0	0.06684	0.02913	0	0	0	0
24322	k__Viruses	p__Viruses_noname	c__Viruses_noname	o__Caudovirales	f__Siphoviridae	g__Siphoviridae_noname	s__Rhodococcus_phage_RER2	t__PRJNA81173	0	0	0	0	0.65479	0	0	0	0	0	1.75665	0	0	0	0	0	0	0	0	0	0	0	0	0	0.43056	0	0	0	0	0	0	0	0
24412	k__Bacteria	p__Proteobacteria	c__Gammaproteobacteria	o__Pseudomonadales	f__Pseudomonadaceae	g__Pseudomonas	s__Pseudomonas_avellanae	t__GCF_000302915	0	0.0043	0	0	0	0	0.07436	0	0	0	0	0.00082	0	0	0	0	0	0	0	0	0	0	0	0	0	0	0.05385	0	0.00163	0	0	0	0
245	k__Bacteria	p__Firmicutes	c__Bacilli	o__Bacillales	f__Bacillaceae	g__Bacillus	s__Bacillus_cereus_thuringiensis	#N/A	0	0.00313	0	0	0	0	0	0	0	0	0	0	0	0	0	0	0	0	0.00626	0	0.01745	0.00324	0	0	0.01668	0	0	0	0.04519	0	0.02296	0	0.00708
24663	k__Bacteria	p__Bacteroidetes	c__Cytophagia	o__Cytophagales	f__Cyclobacteriaceae	g__Echinicola	#N/A	#N/A	0	0	0	0	0	0	0.0058	0	0	0	0	0	0	0	0	0	0	0	0	0	0	0	0	0	0	0	0	0	0	0	0	0	0
24673	k__Bacteria	p__Bacteroidetes	c__Bacteroidia	o__Bacteroidales	f__Bacteroidaceae	g__Bacteroides	s__Bacteroides_plebeius	t__GCF_000187895	0	0	0	0	0	0	0	0	0	0	0	0	0	0	0	0	0	0	0	0	0	0	0	0	0	0	0	0.00324	0.00534	0	0	0	0
24914	k__Bacteria	p__Proteobacteria	c__Alphaproteobacteria	o__Rhizobiales	f__Methylobacteriaceae	g__Methylobacterium	s__Methylobacterium_radiotolerans	t__GCF_000019725	0	0	0.11371	0	0	0	0	0	0	0	0	0	0	0	0	0	0	0	0	0.00033	0	0	0	0	0	0	0	0	0	0.1375	0	0	0
24976	k__Bacteria	p__Firmicutes	c__Bacilli	o__Lactobacillales	f__Streptococcaceae	g__Lactococcus	s__Lactococcus_garvieae	t__GCF_000300795	0	0	0	0	0	0	0	0	1.08824	0	0	0	0	0	0	0	0	0	0	0	0	0	0	0	0	0	0	0	0	0	0	0	0
25080	k__Bacteria	p__Actinobacteria	c__Actinobacteria	o__Actinomycetales	f__Streptomycetaceae	g__Streptomyces	s__Streptomyces_coelicoflavus	t__GCF_000241835	0	0	0	0	0	0	0	0	0	0	0	0	0	0	0	0	0	0	0	0.02897	0	0	0	0	0.0013	0	0	0	0	0	0	0	0
25238	k__Eukaryota	p__Apicomplexa	c__Coccidia	o__Eucoccidiorida	f__Eimeriidae	g__Eimeria	s__Eimeria_tenella	t__GCA_000002835	0	0	0.00426	0	0	0	0	0	0	0	0	0	0	0	0	0	0	0	0	0	0	0	0	0	0	0	0	0	0	0	0	0	0
25305	k__Bacteria	p__Actinobacteria	c__Actinobacteria	o__Actinomycetales	f__Nocardiaceae	g__Rhodococcus	s__Rhodococcus_qingshengii	t__GCF_000341815	0.10656	0	0.46588	0	0.03304	0.00326	0.13127	0.06259	0.06096	0	1.79149	0	0	0.37696	9.14574	0.11649	0	0	0.0817	0.12161	0	0.03075	0.02554	0.06425	0.33084	0	0	0.04951	0.01095	0.32231	0.00076	0	0
25330	k__Bacteria	p__Tenericutes	c__Mollicutes	o__Mycoplasmatales	f__Mycoplasmataceae	g__Mycoplasma	s__Mycoplasma_yeatsii	t__GCF_000380285	0	0	0	0	0	0	0	0	0	0	0	0	0	0	0	0	0	0	0	0	0	0	0	0	0	0	0	0	0	0	0.03521	0	0
25391	k__Bacteria	p__Firmicutes	c__Bacilli	o__Lactobacillales	f__Streptococcaceae	g__Lactococcus	s__Lactococcus_raffinolactis	t__GCF_000327305	0	0	0	0.04893	0	0.00753	0	0	0	0	0	0	0	0	0	0	0	0	0	0	0	0	0	0	0	0	0	0	0	0	0	0	0
25580	k__Bacteria	p__Proteobacteria	c__Gammaproteobacteria	o__Xanthomonadales	f__Xanthomonadaceae	g__Stenotrophomonas	s__Stenotrophomonas_maltophilia	t__GCF_000295735	0	0	0	0	0	0	0	0	0	0	0	0	0	4.41249	0	0.33358	0	0	3.90121	0	53.9068	0	6.09187	2.55173	0	0	0	0	0	0	0	0	0
2561	k__Bacteria	p__Actinobacteria	c__Actinobacteria	o__Actinomycetales	f__Nocardioidaceae	g__Nocardioides	#N/A	#N/A	0	0	0.2392	0	0	0	0.24971	0	0.14201	0	0	0	0	0	0	0	0	0	0	0.00664	0	0	0.01028	0	0.01504	0	0	0	0	0.04024	0	0	0
25789	k__Bacteria	p__Actinobacteria	c__Actinobacteria	o__Actinomycetales	f__Nocardiopsaceae	g__Nocardiopsis	s__Nocardiopsis_alkaliphila	t__GCF_000341005	0	0	0	0	0	0	0	0	0	0	0	0	0	0	0	0	0	0	0	0.00179	0	0	0	0	0.00299	0	0	0	0	0.02138	0.01795	0	0
2582	k__Bacteria	p__Proteobacteria	c__Alphaproteobacteria	o__Rhodospirillales	f__Rhodospirillaceae	g__Azospirillum	#N/A	#N/A	0	0	0.4969	0	0.01323	0	0	0.41953	0	0	0	0	0	0	0	0	0	0	0	0	0	0	0	0	0	0	0	0.31037	0	0	0	0	0
2583	k__Bacteria	p__Proteobacteria	c__Alphaproteobacteria	o__Rhodospirillales	f__Rhodospirillaceae	g__Azospirillum	s__Azospirillum_lipoferum	#N/A	0	0	0.33392	0	0.01328	0	0	0.91501	0	0	0	0	0	0	0	0	0	0	0	0	0	0	0	0	0	0	0	1.10471	0	0	0	0	0
25962	k__Bacteria	p__Firmicutes	c__Bacilli	o__Bacillales	f__Bacillaceae	g__Ornithinibacillus	s__Ornithinibacillus_scapharcae	t__GCF_000190475	0	0	0	0	0	0	0	0	0	0	0	0	0	0	0	0	0	0	0	0.0018	0	0	0	0	0	0	0	0	0	0	0	0	0
25982	k__Bacteria	p__Firmicutes	c__Negativicutes	o__Selenomonadales	f__Veillonellaceae	g__Dialister	s__Dialister_invisus	t__GCF_000160055	0	0	0	0	0	0	0	0	0	0	0	0	0	0	0	0	0	0	0	0	0	0	0	0	0	0	0	0.00322	0.00649	0	0	0	0
25995	k__Bacteria	p__Firmicutes	c__Bacilli	o__Lactobacillales	f__Streptococcaceae	g__Streptococcus	s__Streptococcus_macedonicus	t__GCF_000283635	0	0	0	0	0	0.00857	0	0	0	0	0	0	0	0	0	0	0	0	0	0	0	0	0	0	0	0	0	0.0169	0	0	0	0	0
2619	k__Bacteria	p__Proteobacteria	c__Alphaproteobacteria	o__Rhizobiales	f__Bradyrhizobiaceae	g__Afipia	#N/A	#N/A	0.12428	0	0.16612	0	0	0	0.00289	0	0	0.02232	0.0108	0	0	0	0.01926	0	0	0	0	0.00185	0	0	0	0	0.09185	0	0	0.00247	0	0.6535	0.25415	0	0
2621	k__Bacteria	p__Proteobacteria	c__Alphaproteobacteria	o__Rhizobiales	f__Bradyrhizobiaceae	g__Afipia	s__Afipia_birgiae	t__GCF_000308295	0	0	0	0	0	0	0	0	0	0	0	0	0	0	0	0	0	0	0	0	0	0	0	0	0	0	0	0	0	0.00209	0.00498	0	0
26266	k__Viruses	p__Viruses_noname	c__Viruses_noname	o__Caudovirales	f__Siphoviridae	g__Lambdalikevirus	s__Enterobacteria_phage_HK225	t__PRJNA183140	0	0	0	0	0	0	0	0	0	0	0	0	0	0	0	0	0	0	0	0	0	0	0	0	0	0	0	0.67492	0	0	0	0	0
26417	k__Bacteria	p__Proteobacteria	c__Betaproteobacteria	o__Burkholderiales	f__Oxalobacteraceae	g__Janthinobacterium	s__Janthinobacterium_lividum	t__GCF_000242815	0	0.05523	0.00815	0.03094	0	0	0	0	0	0.00385	0.00941	0	0	0	0	0.44241	0.20949	0.07646	0	0.00093	0	0	0	0.01482	0	0	0.11008	0	0.0016	0.0145	0	0.13074	0.00489
26570	k__Bacteria	p__Firmicutes	c__Bacilli	o__Bacillales	f__Bacillales_noname	g__Exiguobacterium	s__Exiguobacterium_sp_MH3	t__GCF_000496635	0	0	0	0	0	0	0	0	0	0	0	0.34025	0	0	0	0	0	0	0	7.18219	0	0	10.0266	1.17386	0	0	0.90723	0	0	0.51468	0	0	0
26825	k__Bacteria	p__Proteobacteria	c__Gammaproteobacteria	o__Pseudomonadales	f__Moraxellaceae	g__Enhydrobacter	s__Enhydrobacter_aerosaccus	t__GCF_000175915	0	0.00284	0.87855	0	8.62295	0.96368	0	1.79544	0.10187	0.00337	0.01412	0	0	0	0.00398	0.00843	0.00497	0.02508	0	0.414	0	0	0.27663	0.00663	8.6109	0.05263	0.05276	2.99493	0	0.08455	0.1303	0.49304	0.00677
26848	k__Bacteria	p__Actinobacteria	c__Actinobacteria	o__Coriobacteriales	f__Coriobacteriaceae	g__Collinsella	s__Collinsella_aerofaciens	t__GCF_000169035	0	0	0	0	0	0	0	0	0	0	0	0	0	0	0	0	0	0	0	0	0	0	0	0	0	0	0	0.00168	0	0	0	0	0
2690	k__Bacteria	p__Bacteroidetes	c__Flavobacteriia	o__Flavobacteriales	f__Flavobacteriaceae	g__Chryseobacterium	#N/A	#N/A	0.00102	0.05195	0.05817	0	0.00091	0.19606	0.11234	0.24761	0	0	0.63044	0.00795	0	0.1366	0	0.31269	0.03599	0	0.12526	0	0	0	0.00643	0.23396	0	0	0.02702	0.00932	0.00747	0.00649	0.00662	0.01625	0.00758
2692	k__Bacteria	p__Bacteroidetes	c__Flavobacteriia	o__Flavobacteriales	f__Flavobacteriaceae	g__Chryseobacterium	s__Chryseobacterium_gleum	t__GCF_000143785	0	0	0.00373	0	0	0	0	0.00049	0	0	0	0	0	0	0	0	0	0	0	0	0	0	0	0.00313	0	0	0	0.00042	0	0	0	0	0
26993	k__Bacteria	p__Actinobacteria	c__Actinobacteria	o__Actinomycetales	f__Mycobacteriaceae	g__Mycobacterium	s__Mycobacterium_thermoresistibile	t__GCF_000234585	0	0	0	0	0	0	0	0	0	0	0	0	0	0	0	0	0	0	0	0	0	0	0	0	0	0	0	0	0	0.00475	0	0	0
2701	k__Bacteria	p__Actinobacteria	c__Actinobacteria	o__Actinomycetales	f__Micrococcaceae	g__Kocuria	#N/A	#N/A	0.03237	0	0	0	0	0	0	0	0.01009	0	0	0.00503	0	0.00495	0	0	0	0.01111	0	0.01345	0	0	0.0032	0	0.01811	0	0	0	0	0	0.0145	0	0
2703	k__Bacteria	p__Actinobacteria	c__Actinobacteria	o__Actinomycetales	f__Micrococcaceae	g__Kocuria	s__Kocuria_sp_UCD_OTCP	t__GCF_000349605	0	0	0	0	0	0	0	0	0	0	0	0	0	0	0	0	0	0	0	0	0	0	0	0	0	0	0	0	0	1.15203	0	0	0
2720	k__Bacteria	p__Bacteroidetes	c__Bacteroidia	o__Bacteroidales	f__Bacteroidaceae	g__Bacteroides	s__Bacteroides_caccae	#N/A	0	0	0	0	0	0	0	0	0	0	0	0	0	0	0	0	0	0	0	0	0	0	0	0	0	0	0	0.03378	0.01578	0	0	0	0
2735	k__Bacteria	p__Deinococcus_Thermus	c__Deinococci	o__Deinococcales	#N/A	#N/A	#N/A	#N/A	0.0352	0	0	0	0.00451	0	0	0	0	0	0	0.00365	0	0.00339	0	0	0	0	0.25357	0	0	0	0	0	0.0136	0	0	0	0	0.63762	0	0	0
2737	k__Bacteria	p__Deinococcus_Thermus	c__Deinococci	o__Deinococcales	f__Deinococcaceae	g__Deinococcus	#N/A	#N/A	0.46315	0	0.27591	0	0.00624	0.00821	0	0.0306	0.03873	0	0	0.00459	0	0.07579	0	0.01238	0	0	0.26117	0.00446	0	0.01109	0.03172	0.04902	0	0	0.00323	0.00644	0	0.44553	0.01104	0.00268	0
2751	k__Bacteria	p__Firmicutes	c__Clostridia	o__Clostridiales	f__Lachnospiraceae	g__Dorea	#N/A	#N/A	0	0	0	0	0	0	0	0	0	0	0	0	0	0	0	0	0	0	0	0	0	0	0	0	0	0	0	0.01203	0.01295	0	0	0	0
28	k__Bacteria	p__Actinobacteria	c__Actinobacteria	o__Actinomycetales	f__Propionibacteriaceae	#N/A	#N/A	#N/A	0	0	0	0	0.01113	0.01463	0	0.02728	0.03454	0	0	0	0	0	0	0.01104	0	0.0105	0	0.02277	0	0	0	0	0.04193	0.02815	0.02207	0.02298	0.01521	0	0.01081	0.00743	0
2824	k__Bacteria	p__Proteobacteria	c__Gammaproteobacteria	o__Enterobacteriales	f__Enterobacteriaceae	g__Raoultella	s__Raoultella_ornithinolytica	t__GCF_000367425	0	0.016	0	0.61178	0	0	0	0	0.0215	0	0	0	0	0	0	0	0.00185	0	0	0	0	0	0	0	0	0	0	0	0	0	0	0	0
290	k__Bacteria	p__Proteobacteria	c__Gammaproteobacteria	o__Pseudomonadales	f__Moraxellaceae	g__Acinetobacter	s__Acinetobacter_pittii_calcoaceticus_nosocomialis	#N/A	0	0	0	0	2.20734	0.06403	0	0.39581	0.03358	0	0.00879	0	0.01333	0	0	0	0	0	0	0.03677	0	0	0	0	0.3644	0	0.00445	2.00674	0	0	0.00899	0	0
2922	k__Bacteria	p__Actinobacteria	c__Actinobacteria	o__Actinomycetales	f__Micrococcaceae	g__Rothia	#N/A	#N/A	0	0	0	0	0	0	0	0	0	0	0	0	0	0	0	0	0	0	0	0	0	0	0	0	0	0	0	0	0	0.00519	0	0	0
2972	k__Bacteria	p__Proteobacteria	c__Alphaproteobacteria	o__Rhizobiales	f__Methylobacteriaceae	g__Methylobacterium	s__Methylobacterium_extorquens	#N/A	0.05131	0	0.70847	0	0	0	0	0	0	0.01786	0	0	0.03482	0	0	0	0	0	0	0	0	0	0	0	0	0	0	0	0	0.94995	0	0	0
2999	k__Bacteria	p__Actinobacteria	c__Actinobacteria	o__Actinomycetales	f__Microbacteriaceae	g__Leucobacter	#N/A	#N/A	0.13244	0	0.09339	0	0.00584	0	0.0067	0.04778	0.06122	0.00193	0.00925	0.00756	0.18244	0.01635	0.04837	0.01075	0	0	0.26174	0.04985	0.1009	0.11307	0.01545	0.10079	0.02324	0	0	0.25114	0	0.08268	0.0495	0	0
30	k__Bacteria	p__Actinobacteria	c__Actinobacteria	o__Actinomycetales	f__Propionibacteriaceae	g__Propionibacterium	s__Propionibacterium_acnes	#N/A	0	0	0	0	0	0	0	0	0	0	0	0	0	0	0	0	0	0.01033	0	0.01704	0	0	0	0	0.08257	0.00891	0.00097	0	0.00102	0.26036	0.02856	0.03081	0
3017	k__Bacteria	p__Firmicutes	c__Bacilli	o__Lactobacillales	f__Streptococcaceae	g__Lactococcus	s__Lactococcus_garvieae	#N/A	0	0	0	0	0	0	0	0.00045	0	0	0	0	0	0	0	0	0	0	0	0.00075	0	0	0	0	0	0	0	0	0	0	0	0	0
3065	k__Bacteria	p__Actinobacteria	c__Actinobacteria	o__Actinomycetales	f__Brevibacteriaceae	g__Brevibacterium	#N/A	#N/A	0.50098	0	0	0	0	0.01937	0.015	0.01805	0	0	0.09911	0.01082	0	0	0.13485	0	0	0.02756	0	0.48759	0	0	0.01891	0	0.03589	0	0.00675	0	0.02148	1.131	0.191	0	0.0128
308	k__Bacteria	p__Proteobacteria	c__Betaproteobacteria	o__Burkholderiales	f__Oxalobacteraceae	g__Herbaspirillum	#N/A	#N/A	0	0.03404	0.10758	0	0.43821	0	0	0	0.58988	0	0	0.00759	0	0.00384	0	0	0	0	0	0	0	0	0	0.00813	0	0	0.00491	2.70744	0.00283	0	0.04164	0.002	0.00148
3092	k__Bacteria	p__Firmicutes	c__Bacilli	o__Lactobacillales	f__Streptococcaceae	g__Streptococcus	s__Streptococcus_anginosus	#N/A	0	0.00237	0	0.00382	0.00352	0.01212	0	0	0	0	0	0	0	0	0	0	0	0	0	0	0	0	0	0	0	0	0	0.01177	0	0	0	0	0
3107	k__Bacteria	p__Firmicutes	c__Bacilli	o__Lactobacillales	f__Enterococcaceae	g__Enterococcus	s__Enterococcus_durans	#N/A	0	0	0	0	0	0	0	0	0.13331	0	0	0	0	0	0	0	0	0	0	0	0	0	0	0	0	0	0	0	0	0	0	0	0
3115	k__Bacteria	p__Bacteroidetes	c__Bacteroidia	o__Bacteroidales	f__Prevotellaceae	g__Paraprevotella	#N/A	#N/A	0	0	0	0	0	0	0	0	0.00321	0	0	0	0	0	0.00226	0	0	0	0	0	0	0	0	0	0	0	0	0.0041	0	0	0	0	0
3118	k__Bacteria	p__Firmicutes	c__Bacilli	o__Lactobacillales	f__Streptococcaceae	g__Streptococcus	s__Streptococcus_sanguinis	#N/A	0	0.00481	0	0	0.00335	0.01568	0	0	0	0	0	0	0	0	0	0	0	0	0	0	0	0	0	0	0	0	0	0.00766	0	0	0	0	0
312	k__Bacteria	p__Proteobacteria	c__Betaproteobacteria	o__Burkholderiales	f__Burkholderiaceae	g__Ralstonia	#N/A	#N/A	0	0	0.00739	0	0	0	0	0.00411	0	0	0	0	0	0	0	0	0	0	0	0	0	0	0	0	0.00962	0	0	0	0	0	0.04632	0	0.00216
3148	k__Bacteria	p__Proteobacteria	c__Gammaproteobacteria	o__Enterobacteriales	f__Enterobacteriaceae	g__Serratia	s__Serratia_marcescens	#N/A	0	0	0	0	0	0	0	0	0	0	0	0	0	0	0	0	0	0	0	0.01346	0	0	0	0	0	0	0	0	0	0	0	0	0
3162	k__Bacteria	p__Bacteroidetes	c__Bacteroidia	o__Bacteroidales	f__Bacteroidaceae	g__Bacteroides	s__Bacteroides_ovatus	#N/A	0	0	0	0	0	0	0	0	0	0	0	0	0	0	0	0	0	0	0	0	0	0	0	0	0	0	0	0.00523	0	0	0	0	0.00099
3223	k__Bacteria	p__Firmicutes	c__Clostridia	o__Clostridiales	f__Lachnospiraceae	g__Lachnospiraceae_noname	s__Lachnospiraceae_bacterium_1_1_57FAA	t__GCF_000218445	0	0	0	0	0	0	0	0	0	0	0	0	0	0	0	0	0	0	0	0	0	0	0	0	0	0	0	0	0.02131	0	0	0	0
3258	k__Bacteria	p__Proteobacteria	c__Betaproteobacteria	o__Burkholderiales	f__Comamonadaceae	g__Acidovorax	s__Acidovorax_radicis	t__GCF_000204195	0	0	0.06157	0	0	0	0	0	0	0.00046	0	0	0	0	0	0	0	0	0	0	0	0	0	0	0	0	0	0	0	0	0	0	0
3261	k__Bacteria	p__Firmicutes	c__Bacilli	o__Bacillales	f__Bacillales_noname	g__Exiguobacterium	#N/A	#N/A	0.07952	0	0	0	0	0.00907	0	0.00651	0	0	0	0	0	0	0.00628	0	0	0	0	0	0	0	0	0	0	0	0	0	0	0	0.22137	0	0
3263	k__Bacteria	p__Firmicutes	c__Bacilli	o__Bacillales	f__Bacillales_noname	g__Exiguobacterium	s__Exiguobacterium_sibiricum	t__GCF_000019905	0.50242	0.44659	0	1.02449	0	0	2.46098	0	0.00621	0.00958	0.00404	2.19926	0.00645	0.08138	0.10825	0	0	0	0.03343	2.44585	0	1.57445	1.10249	0.36241	0.67858	0	10.1105	0.00987	0.58598	0.30027	0.78362	5.10245	0.01046
3299	k__Bacteria	p__Proteobacteria	c__Gammaproteobacteria	o__Xanthomonadales	f__Xanthomonadaceae	g__Xanthomonas	s__Xanthomonas_euvesicatoria	t__GCF_000009165	0	0	0	0	0	0	0	0	0	0.00057	0	0	0	0	0	0	0	0	0	0	0	0	0	0	0	0	0	0	0	0	0	0	0.00597
334	k__Bacteria	p__Firmicutes	c__Bacilli	o__Lactobacillales	f__Enterococcaceae	g__Enterococcus	s__Enterococcus_faecalis	#N/A	0	0	0	0	0	0	0	0	0.0338	0	0	0	0	0	0	0	0	0	0	0.03326	0	0	0	0	0.09188	0	0	0	0	0	0.05189	0	0.04713
3347	k__Bacteria	p__Firmicutes	c__Bacilli	o__Lactobacillales	f__Enterococcaceae	g__Enterococcus	s__Enterococcus_casseliflavus	#N/A	0	0	0	0	0.45444	1.08755	0	0.21831	2.52033	0	0	0	0	0	0	0	0	0.21542	0	0.01763	0	0	0	0	0	0	0.00243	2.97832	0	0	0.28939	0	0
3356	k__Bacteria	p__Proteobacteria	c__Gammaproteobacteria	o__Pseudomonadales	f__Pseudomonadaceae	g__Pseudomonas	s__Pseudomonas_mendocina	#N/A	0	0	0	0	0.00218	0.32085	0.04422	0	0.01323	0	0	0	0.09985	0.04915	0	0	0	0	3.06067	0	0	3.29906	1.10398	0.16763	0	0.01029	0.00592	0.00148	0	0	0	0	0
3386	k__Bacteria	p__Firmicutes	c__Negativicutes	o__Selenomonadales	f__Veillonellaceae	g__Megamonas	s__Megamonas_hypermegale	t__GCF_000209975	0	0.00713	0	0	0	0.00208	0	0	0	0	0	0	0	0	0	0	0	0	0	0	0	0	0	0	0	0	0	0.0229	0.00544	0	0	0	0
34	k__Bacteria	p__Proteobacteria	c__Gammaproteobacteria	o__Enterobacteriales	f__Enterobacteriaceae	g__Escherichia	#N/A	#N/A	0	0.11572	0	1.1576	0	0	0	0.5357	0	0	0.0213	0	0	0	0.00826	0.03891	6.68288	2.58456	0	0.00387	0.00871	0	0	0.0425	0.45083	1.36786	0.0084	0.02169	0.0513	0.00805	1.37986	0.2414	0.1178
3406	k__Bacteria	p__Proteobacteria	c__Gammaproteobacteria	o__Enterobacteriales	f__Enterobacteriaceae	g__Enterobacter	s__Enterobacter_asburiae	t__GCF_000224675	0	0	0	0	0.00318	0.00051	0	0	0.43648	0	0	0	0	0	0	0	0	0	0	0	0	0	0	0	0	0	0	0	0	0	0	0	0
35	k__Bacteria	p__Proteobacteria	c__Gammaproteobacteria	o__Enterobacteriales	f__Enterobacteriaceae	g__Escherichia	s__Escherichia_coli	#N/A	0	0	0	0	0	0	0	0	0.11908	0	0	0	0	0	0	0.01476	0.0243	0.04759	0	0	0	0.03489	0.01735	0	0	0.03388	0	0.01505	0	0	0.15065	0	0.11257
3519	k__Bacteria	p__Bacteroidetes	c__Bacteroidia	o__Bacteroidales	f__Prevotellaceae	g__Prevotella	s__Prevotella_copri	t__GCF_000157935	0	0.02925	0	0.01143	0.04236	0.07236	0	0	0	0	0	0	0	0	0	0	0	0	0	0	0	0	0	0	0	0	0	0.06738	0	0	0.0201	0	0.01148
352	k__Bacteria	p__Acidobacteria	c__Acidobacteriia	o__Acidobacteriales	f__Acidobacteriaceae	#N/A	#N/A	#N/A	0	0	0	0	0	0	0	0	0	0	0	0	0	0	0	0	0	0	0	0.00705	0	0	0	0	0	0	0	0	0	0	0	0	0
3562	k__Bacteria	p__Proteobacteria	c__Gammaproteobacteria	o__Pseudomonadales	f__Pseudomonadaceae	g__Pseudomonas	s__Pseudomonas_mandelii	#N/A	0.05166	0.54126	0.02891	0.09816	0.29585	0	0.68162	0.01056	0.01421	0	0.01819	0.00955	2.08472	1.09565	0.02733	0	0.05084	0.656	0.23238	0.01946	0	0.19067	0.30443	0	0.82626	0	0.30618	0.20789	0.49545	0.01191	0.00779	0.01654	0
3595	k__Bacteria	p__Firmicutes	c__Clostridia	o__Clostridiales	f__Clostridiaceae	g__Clostridium	s__Clostridium_perfringens	#N/A	0	0.00804	0	0	0.01462	0.02155	0	0	0	0	0	0	0	0	0	0	0	0	0	0	0	0	0	0	0	0	0	0.02519	0	0	0	0	0
3672	k__Bacteria	p__Bacteroidetes	c__Flavobacteriia	o__Flavobacteriales	f__Flavobacteriaceae	g__Gillisia	#N/A	#N/A	0	0	0	0	0	0	0.00241	0	0	0.00783	0	0	0	0	0	0.00471	0	0	0	0	0	0	0	0	0	0	0	0	0	0	0	0	0
3714	k__Bacteria	p__Firmicutes	c__Bacilli	o__Lactobacillales	f__Streptococcaceae	g__Streptococcus	s__Streptococcus_thermophilus	#N/A	0	0	0	0	0	0	0	0	0	0	0	0	0	0	0	0	0	0	0	0	0	0	0	0	0	0	0	0.00268	0	0	0	0	0
3794	k__Bacteria	p__Proteobacteria	c__Gammaproteobacteria	o__Enterobacteriales	f__Enterobacteriaceae	g__Enterobacter	s__Enterobacter_cloacae	#N/A	0	0.03735	0.04401	0.01058	5.28036	0.58839	0	0.73725	8.06533	0	0.03071	0	0	0	0	0.00959	1.21525	0.05389	0	0.02056	0	0.00692	0.001	0	1.21158	0.00722	0	1.70824	0.00178	0	7.44876	0.03312	0.00303
380	k__Bacteria	p__Proteobacteria	c__Betaproteobacteria	o__Burkholderiales	f__Burkholderiaceae	g__Burkholderia	#N/A	#N/A	0	0	0.03992	0	0	0.02256	0	0	0	0	0	0	0	0	0	0	0	0	0	0	0	0	0	0	0	0	0	0	0	0	0	0	0
3895	k__Bacteria	p__Bacteroidetes	c__Flavobacteriia	o__Flavobacteriales	f__Flavobacteriaceae	g__Chryseobacterium	s__Chryseobacterium_taeanense	t__GCF_000304615	0	0	0.5529	0	0.03349	0.03475	0	0.10288	0.06878	0	0	0	0.00222	0.01275	0	0.03595	0	0	0.08265	0	0	0.40128	0.00052	0	0	0.0456	0	0.27141	0	0	0	0	0
3918	k__Bacteria	p__Proteobacteria	c__Deltaproteobacteria	o__Bdellovibrionales	f__Bacteriovoracaceae	g__Bacteriovorax	#N/A	#N/A	0	0	0.01128	0	0	0	0	0	0	0	0	0	0	0	0	0	0	0	0	0	0	0	0	0	0	0	0	0	0	0	0	0	0
401	k__Bacteria	p__Proteobacteria	c__Gammaproteobacteria	o__Enterobacteriales	f__Enterobacteriaceae	g__Proteus	#N/A	#N/A	0	0	0	0	0	0	0	0	0	0	0	0	0	0	0	0	0	0	0	0	0	0	0	0	0	0	0	0	0	0	0.01964	0	0
404	k__Bacteria	p__Firmicutes	c__Bacilli	o__Lactobacillales	f__Enterococcaceae	g__Enterococcus	s__Enterococcus_faecium	#N/A	0	0	0	0	0	0.03572	0	0	1.43537	0	0	0	0	0	0	0	0.48052	0.43055	0	0	0	0	0	0	0	0	0	0.03205	0.02919	0	0.04149	0	0.08164
4063	k__Bacteria	p__Proteobacteria	c__Alphaproteobacteria	o__Caulobacterales	f__Caulobacteraceae	g__Caulobacter	#N/A	#N/A	0	0	0.38797	0	0	0	0.01282	0.15684	0	0.03392	0	0	0.01773	0	0.02128	0.16001	0	0	0.06566	0.02494	0.11685	0.01901	0.01429	0.066	0	0	0	0	0	0.09094	0	0.0022	0
4066	k__Bacteria	p__Actinobacteria	c__Actinobacteria	o__Actinomycetales	f__Geodermatophilaceae	#N/A	#N/A	#N/A	0.04444	0	0	0	0	0	0	0	0	0	0	0	0	0	0	0	0	0	0	0	0	0	0	0	0	0	0	0	0	0.13304	0	0	0
4085	k__Bacteria	p__Firmicutes	c__Clostridia	o__Clostridiales	f__Clostridiaceae	g__Clostridium	s__Clostridium_tunisiense	t__GCF_000300195	0	0	0	0	0.02967	0.16204	0	0	0	0	0	0	0	0	0	0	0	0	0	0	0	0	0	0	0	0	0	0	0	0	0	0	0
4107	k__Bacteria	p__Proteobacteria	c__Gammaproteobacteria	o__Xanthomonadales	f__Xanthomonadaceae	g__Rhodanobacter	#N/A	#N/A	0	0	0	0	0	0	0	0	0	0	0	0	0	0	0	0	0	0	0	0	0	0	0	0	0	0	0	0	0	0.01159	0	0	0
4111	k__Viruses	p__Viruses_noname	c__Viruses_noname	o__Viruses_noname	f__Viruses_noname	g__Viruses_noname	s__Tobacco_curly_shoot_betasatellite	t__PRJNA14446	0	0	0.07024	0	0	0	0	0	0	0	0	0	0	0	0	0	0	0	0	0	0	0	0	0	0	0	0	0	0	0	0	0	0
4131	k__Eukaryota	p__Ascomycota	c__Eurotiomycetes	o__Eurotiales	f__Aspergillaceae	#N/A	#N/A	#N/A	0	0.01431	0	0.01572	0	0.02463	0.01272	0	0.09689	0	0.00492	0.01755	0	0	0.00953	0.03097	0.01664	0.03505	0.06272	0.00893	0.00503	0.0666	0.08886	0.01635	0.18111	0.0052	0.00969	0.00645	0	0.27758	0.63447	0.01073	0.03798
4156	k__Bacteria	p__Actinobacteria	c__Actinobacteria	o__Solirubrobacterales	#N/A	#N/A	#N/A	#N/A	0	0	0.01116	0	0	0	0.08368	0	0	0	0	0.00303	0	0	0	0	0	0	0	0.00333	0	0	0	0.02222	0.00474	0	0	0	0	0	0	0	0
421	k__Bacteria	p__Actinobacteria	c__Actinobacteria	o__Actinomycetales	f__Corynebacteriaceae	g__Corynebacterium	s__Corynebacterium_glutamicum	#N/A	0	0	0	0	0	0	0	0	0	0	0	0	0	0	0	0	0	0	0	0	0	0	0	0	0	0	0	0	0	0	0.01984	0	0
4233	k__Bacteria	p__Proteobacteria	c__Gammaproteobacteria	o__Pseudomonadales	f__Pseudomonadaceae	g__Pseudomonas	s__Pseudomonas_sp_CF149	t__GCF_000416155	0	0	0	0	0	0	0	0	0	5.95157	0	0	0	0	0	0	0	0	0	0	0	0	0	0	0	0	0	0	0	0	0	0	0
4265	k__Bacteria	p__Bacteroidetes	c__Flavobacteriia	o__Flavobacteriales	f__Flavobacteriaceae	g__Elizabethkingia	#N/A	#N/A	0	0	0.00478	0	0	0	0	0	0	0	0.00167	0	0	0	0	0.00434	0	0	0.00061	0	0	0	0	0.00341	0	0	0	0	0	0	0	0	0
4314	k__Bacteria	p__Planctomycetes	c__Planctomycetia	o__Planctomycetales	f__Planctomycetaceae	g__Singulisphaera	s__Singulisphaera_acidiphila	#N/A	0	0	0	0	0	0	0	0	0	0.00034	0	0	0	0	0	0	0	0	0	0	0	0	0	0	0	0	0	0	0	0	0	0	0
4345	k__Bacteria	p__Firmicutes	c__Bacilli	o__Bacillales	f__Staphylococcaceae	g__Staphylococcus	s__Staphylococcus_caprae_capitis	#N/A	0	0	0	0	0	0	0	0	0	0	0	0	0	0	0	0	0	0	0	0.00763	0	0	0	0	0.16817	0	0	0	0	0.01667	0	0	0
4348	k__Bacteria	p__Proteobacteria	c__Gammaproteobacteria	o__Pseudomonadales	f__Moraxellaceae	g__Acinetobacter	s__Acinetobacter_baylyi	#N/A	0	0	0	0	0	0	0	0	0.22062	0	0	0	0	0	0	0	0	0	0	0	0	0	0	0	0	0	0	0	0	0	0	0	0
4407	k__Bacteria	p__Proteobacteria	c__Alphaproteobacteria	o__Rhizobiales	f__Brucellaceae	g__Ochrobactrum	s__Ochrobactrum_anthropi	#N/A	0	0	0.00738	0	0	0	0	0	0	0	0	0	0	0	0	0.08799	0	0	0	0.00325	0	0	0	0.08364	0.00951	0	0	0.01845	0	0	0	0	0.04428
4438	k__Bacteria	p__Proteobacteria	c__Betaproteobacteria	o__Burkholderiales	f__Comamonadaceae	g__Delftia	#N/A	#N/A	0	0.03285	4.87975	0	1.91264	0.30014	0.03908	7.90616	3.75683	0	0.20075	0	0.10583	0.33853	0	0.58525	0.05061	0	1.06661	0	0.02552	5.56304	0.63726	0.10049	0.05379	0.41793	0.02192	8.9653	0.01252	0.00377	0.21037	0	0
4468	k__Bacteria	p__Proteobacteria	c__Gammaproteobacteria	o__Enterobacteriales	f__Enterobacteriaceae	g__Pectobacterium	#N/A	#N/A	0	0	0	0	0	0.5574	0	0	0	0	0	0	0	0	0	0	0	0	0	0	0	0	0	0	0	0	0	0	0.01875	0	0	0	0
4472	k__Bacteria	p__Firmicutes	c__Clostridia	o__Clostridiales	f__Clostridiales_Family_XI_Incertae_Sedis	g__Finegoldia	s__Finegoldia_magna	#N/A	0	0	0	0	0	0	0	0	0	0	0	0	0	0	0	0	0	0	0	0	0	0	0	0	0.00065	0	0	0	0	0	0	0	0
4491	k__Bacteria	p__Firmicutes	c__Bacilli	o__Bacillales	f__Paenibacillaceae	g__Saccharibacillus	s__Saccharibacillus_kuerlensis	t__GCF_000378145	0	0	0	0	0	0	0	0	0	0	0	0	0	0	0	0	0	0	0	0	0	0	0	0	0	0	0	0.00038	0	0	0	0	0
4527	k__Bacteria	p__Proteobacteria	c__Alphaproteobacteria	o__Sphingomonadales	f__Sphingomonadaceae	g__Sphingobium	s__Sphingobium_yanoikuyae	#N/A	0	0	0	0	0	0	0	0	0	0	0	0	0.00294	0	0	0	0	0	0.00351	0	0	0	0	0	0	0	0	0	0	0	0	0	0
4556	k__Bacteria	p__Actinobacteria	c__Actinobacteria	o__Actinomycetales	f__Nocardiopsaceae	g__Nocardiopsis	s__Nocardiopsis_prasina	t__GCF_000341265	0	0	0	0	0	0	0	0	0.01316	0.00409	0	0	0	0	0	0	0	0.09026	0	0	0	0	0	0	0.18487	0	0	0	0	0	2.16576	0	0
4582	k__Bacteria	p__Proteobacteria	c__Gammaproteobacteria	o__Xanthomonadales	f__Sinobacteraceae	#N/A	#N/A	#N/A	0	0	0	0	0	0	0	0	0	0.00465	0.00663	0	0	0	0.02568	0	0	0	0.02817	0	0.03387	0.01496	0.00855	0	0.01711	0	0	0	0.00614	0.01252	0	0	0
4607	k__Bacteria	p__Proteobacteria	c__Betaproteobacteria	o__Burkholderiales	f__Oxalobacteraceae	g__Janthinobacterium	#N/A	#N/A	0	5.23369	0.69816	0.56952	0.00542	0.02426	0.02836	0.00671	0.01623	0.18527	0.03794	0.07683	0.07388	0	0.02514	4.89524	1.5203	0.27405	0	0.04367	0	0	0	1.68714	0.02107	0.00241	1.2814	0	0.41616	0.07093	0	4.79269	0.27915
4631	k__Bacteria	p__Bacteroidetes	c__Bacteroidia	o__Bacteroidales	f__Bacteroidaceae	g__Bacteroides	s__Bacteroides_uniformis	#N/A	0	0.00091	0	0.00118	0	0.0031	0	0	0	0	0	0	0	0	0	0	0	0	0	0	0	0	0	0	0	0	0	0.04639	0.02232	0	0	0	0.0146
4635	k__Bacteria	p__Firmicutes	c__Bacilli	o__Lactobacillales	f__Enterococcaceae	g__Enterococcus	s__Enterococcus_phoeniculicola	#N/A	0	0	0	0	0	0	0	0	0	0	0	0	0	0	0	0	0	0	0	0.00827	0	0	0	0	0	0	0	0	0	0	0	0	0
48	k__Bacteria	p__Firmicutes	c__Bacilli	o__Lactobacillales	f__Leuconostocaceae	g__Weissella	#N/A	#N/A	0	0	0	0	0	0	0	0	0	0	0	0	0	0	0	0	0	0	0	0.01479	0	0	0	0	0	0	0	0	0	0	0	0.00448	0
4832	k__Bacteria	p__Proteobacteria	c__Gammaproteobacteria	o__Pseudomonadales	f__Pseudomonadaceae	g__Pseudomonas	s__Pseudomonas_tolaasii	#N/A	0	0	0	0	0	0	0	0	0	0	0	0.00158	0	0	0	0	0	0	0	0	0	0	0	0	0	0	0	0	0	0	0	0	0
4943	k__Bacteria	p__Chlamydiae	c__Chlamydiia	o__Chlamydiales	f__Parachlamydiaceae	g__Parachlamydia	s__Parachlamydia_acanthamoebae	#N/A	0	0	0	0	0	0	0	0	0	0	0	0	0	0	0	0	0	0	0	0.00059	0	0	0	0	0	0	0	0	0	0	0	0	0
4959	k__Bacteria	p__Firmicutes	c__Bacilli	o__Bacillales	f__Staphylococcaceae	g__Staphylococcus	s__Staphylococcus_hominis	#N/A	0	0	0	0	0	0	0	0	0	0	0	0	0	0	0	0	0	0	0	0	0	0	0	0	0.00326	0	0	0	0	0	0	0.00704	0
5001	k__Bacteria	p__Firmicutes	c__Clostridia	o__Clostridiales	f__Eubacteriaceae	g__Eubacterium	s__Eubacterium_ramulus	t__GCF_000469345	0	0	0	0	0	0	0	0	0	0	0	0	0	0	0	0	0	0	0	0	0	0	0	0	0	0	0	0.00106	0	0	0	0	0
5024	k__Bacteria	p__Proteobacteria	c__Gammaproteobacteria	o__Enterobacteriales	f__Enterobacteriaceae	g__Pantoea	s__Pantoea_vagans	t__GCF_000148935	0	0	0	0.01565	0	0	0	0	0	0	0	0.00392	0	0	0	0	0.01683	0.02377	0	0	0	0	0	0	0	0	0	0	0	0	0	0	0
503	k__Bacteria	p__Proteobacteria	c__Alphaproteobacteria	o__Rickettsiales	f__Rickettsiaceae	g__Rickettsia	s__Rickettsia_prowazekii	#N/A	0	0	0	0	0	0	0	0	0	0	0	0	0	0	0	0	0	0	0	0.00169	0	0	0	0	0	0	0	0	0	0	0	0	0
5135	k__Bacteria	p__Proteobacteria	c__Gammaproteobacteria	o__Enterobacteriales	f__Enterobacteriaceae	g__Rahnella	#N/A	#N/A	0	0.00103	0	0	0	0	0	0	0	0	0	0.05841	0	0	0	0.00713	34.4859	0.00931	0	0	0	0	0	0.00061	0.00047	0.00261	0	0	0	0	0	0	0
5136	k__Bacteria	p__Proteobacteria	c__Gammaproteobacteria	o__Enterobacteriales	f__Enterobacteriaceae	g__Rahnella	s__Rahnella_aquatilis	#N/A	0	0	0	0	0	0	0	0	0	0	0	0	0	0	0	0	5.20568	0	0	0	0	0	0	0	0	0	0	0	0	0	0.01077	0	0
514	k__Bacteria	p__Proteobacteria	c__Betaproteobacteria	o__Burkholderiales	f__Alcaligenaceae	g__Bordetella	#N/A	#N/A	0	0	0.38147	0	0.18096	0.01045	0.02173	0.18932	1.22092	0.0257	0.0122	0	0	0.02665	0	3.49297	0.00984	0	0	0.00662	0.10596	0.08774	0	0.02029	0	0	0	0.4479	0	0	0.02843	0.00305	0
5149	k__Viruses	p__Viruses_noname	c__Viruses_noname	o__Caudovirales	f__Podoviridae	g__Epsilon15likevirus	#N/A	#N/A	0	0	0	0	0.0283	0	0	0	0	0	0	0	0	0	0	0	0	0	0	0	0	0	0	0	0	0	0	0	0	0	0	0	0
5166	k__Bacteria	p__Proteobacteria	c__Alphaproteobacteria	o__Sphingomonadales	f__Erythrobacteraceae	#N/A	#N/A	#N/A	0	0	0.00207	0	0	0	0	0	0	0.00085	0	0	0	0	0	0	0	0	0	0	0	0	0	0	0	0	0	0	0	0	0	0	0
5207	k__Bacteria	p__Firmicutes	c__Clostridia	o__Clostridiales	f__Clostridiaceae	g__Clostridium	s__Clostridium_sartagoforme	t__GCF_000401215	0	0	0	0	0.02493	0.01991	0	0.01555	0.18215	0	0	0	0	0	0	0	0	0	0	0	0	0	0	0	0	0	0	0	0	0	0	0	0
5247	k__Bacteria	p__Bacteroidetes	c__Bacteroidia	o__Bacteroidales	f__Bacteroidaceae	g__Bacteroides	s__Bacteroides_massiliensis	#N/A	0	0	0	0.00045	0	0	0	0	0	0	0	0	0	0	0	0	0	0	0	0	0	0	0	0	0	0	0	0.00596	0	0	0	0	0
5288	k__Bacteria	p__Proteobacteria	c__Alphaproteobacteria	o__Rhizobiales	f__Brucellaceae	g__Brucella	s__Brucella_pinnipedialis	#N/A	0	0	0	0	0	0	0	0.00349	0	0	0.00201	0	0	0.00456	0	0	0	0	0	0	0	0	0	0	0	0	0	0	0	0	0	0	0
5311	k__Bacteria	p__Proteobacteria	c__Betaproteobacteria	o__Burkholderiales	f__Alcaligenaceae	g__Pusillimonas	#N/A	#N/A	0	0	0.42194	0	0.04549	0.02564	0	0.18367	0.12101	0.00719	0	0	0.00884	0	0	0.01934	0	0	0.02176	0.00465	0.00523	0	0	0	0	0.00541	0	0	0	0.00967	0.03448	0.00279	0
5356	k__Bacteria	p__Firmicutes	c__Bacilli	o__Lactobacillales	f__Carnobacteriaceae	g__Carnobacterium	s__Carnobacterium_sp_WN1359	t__GCF_000493735	0	0	0	0.99547	0	0	0	0	0	0	0	0	0	0	0	0	0	0	0	0	0	0	0.61244	0	0	0	0.86647	0	0	0	31.0812	3.32029	0
5358	k__Bacteria	p__Firmicutes	c__Bacilli	o__Bacillales	f__Staphylococcaceae	g__Staphylococcus	s__Staphylococcus_pasteuri	t__GCF_000494875	0	0	0	0	0	0	0	0	0	0	0	0	0	0	0	0	0	0	0	0	0	0	0	0	0.01021	0	0	0	0	0	0	0	0
5373	k__Bacteria	p__Actinobacteria	c__Actinobacteria	o__Actinomycetales	f__Cellulomonadaceae	g__Cellulomonas	#N/A	#N/A	0.03056	0	0	0	0.00382	0.03814	0	0	0.0065	0	0.00199	0	0	0	0.02164	0	0	0	0	0.00642	0	0.00431	0	0	0	0	0	0.01169	0.0043	0.01944	0	0	0.0016
5495	k__Bacteria	p__Chlorobi	c__Chlorobia	o__Chlorobiales	f__Chlorobiaceae	g__Chlorobium	s__Chlorobium_phaeobacteroides	#N/A	0	0	0	0	0.00476	0.03133	0	0.00584	0.01479	0	0	0	0	0	0	0	0	0	0	0	0	0	0	0	0	0	0	0.03443	0	0	0	0	0
5521	k__Bacteria	p__Proteobacteria	c__Gammaproteobacteria	o__Pseudomonadales	f__Pseudomonadaceae	g__Pseudomonas	s__Pseudomonas_poae	t__GCF_000336465	0	0.00788	0	0.00579	0	0	0.00774	0	0	0.00095	0	0.01133	0	0	0	0.01298	0	0	0	0	0	0	0.00396	0	0	0.00789	0.00019	0.00035	0.00944	0	0	0	0.03575
557	k__Bacteria	p__Proteobacteria	c__Gammaproteobacteria	o__Alteromonadales	f__Alteromonadaceae	g__Marinobacter	#N/A	#N/A	0	0	0	0	0.00867	0	0.00933	0	0	0.00499	0	0.00631	0.01099	0	0	0	0	0	0	0	0	0	0	0	0	0	0	0	0	0	0	0	0.00689
5599	k__Bacteria	p__Bacteroidetes	c__Bacteroidia	o__Bacteroidales	f__Porphyromonadaceae	g__Parabacteroides	s__Parabacteroides_merdae	#N/A	0	0	0	0	0	0	0	0	0	0	0	0	0	0	0	0	0	0	0	0	0	0	0	0	0	0	0	0.01217	0.01268	0	0	0	0
5628	k__Bacteria	p__Firmicutes	c__Clostridia	o__Clostridiales	f__Lachnospiraceae	g__Blautia	s__Ruminococcus_gnavus	#N/A	0	0	0	0	0	0	0	0	0	0	0	0	0	0	0	0	0	0	0	0	0	0	0	0	0	0	0	0.05373	0.03156	0	0	0	0
5653	k__Bacteria	p__Firmicutes	c__Negativicutes	o__Selenomonadales	f__Veillonellaceae	g__Pelosinus	#N/A	#N/A	0	3.78295	0	0	0.07475	0.09576	0	0	0	0	0	0	0	0	0	0	0.40752	0	0	0	0	0.10741	0	0	0	0.98991	0	0.24508	2.44814	0	0	0	0
5655	k__Bacteria	p__Firmicutes	c__Negativicutes	o__Selenomonadales	f__Veillonellaceae	g__Pelosinus	s__Pelosinus_sp_HCF1	t__GCF_000317005	0	0	0	0	0	0	0	0	0	0	0	0	0	0	0	0	0	0	0	0	0	0	0	0	0	2.07834	0	0	0	0	0	0	0
5672	k__Bacteria	p__Proteobacteria	c__Betaproteobacteria	o__Burkholderiales	f__Comamonadaceae	g__Variovorax	#N/A	#N/A	0	0	0.43584	0	0.00161	0	0.62402	0	0.09314	0.11339	0	0.01201	0	0.01248	0	0.61749	0	0	0.00745	0	0	0.01082	0	0.20013	0.00845	0	0	0	0	0	0.05748	0	0
5673	k__Bacteria	p__Proteobacteria	c__Betaproteobacteria	o__Burkholderiales	f__Comamonadaceae	g__Variovorax	s__Variovorax_paradoxus	#N/A	0	0	0.01735	0	0	0	0.03759	0	0	0.0104	0	0	0	0	0	0.02519	0	0	0	0	0	0	0	0.00245	0	0	0	0	0	0	0	0	0
5675	k__Bacteria	p__Proteobacteria	c__Betaproteobacteria	o__Burkholderiales	f__Comamonadaceae	g__Delftia	s__Delftia_acidovorans	#N/A	0	0.01614	2.20577	0	0.92208	0.15546	0.03137	2.48954	2.327	0	0.13704	0	0.07426	0.26822	0	0.38216	0.03699	0	0.77928	0	0.00443	3.5062	0.37331	0.04056	0.03227	0.33871	0.00635	3.13743	0.01937	0	0.09615	0	0
5695	k__Bacteria	p__Proteobacteria	c__Alphaproteobacteria	o__Rhizobiales	f__Aurantimonadaceae	#N/A	#N/A	#N/A	0	0	0.03136	0	0	0	0	0	0	0	0	0	0	0	0	0	0	0	0	0	0	0	0	0	0	0	0	0	0	0	0	0	0
570	k__Bacteria	p__Proteobacteria	c__Alphaproteobacteria	o__Rhizobiales	f__Hyphomicrobiaceae	#N/A	#N/A	#N/A	0	0.00835	0.20017	0.0275	0	0	0.01113	0	0.0678	0.00604	0.02581	0	0	0	0	0	0	0	0	0	0	0	0	0	0.02222	0	0.01696	0	0	0.0325	0	0.01408	0.00949
571	k__Bacteria	p__Proteobacteria	c__Alphaproteobacteria	o__Rhizobiales	f__Hyphomicrobiaceae	g__Hyphomicrobium	#N/A	#N/A	0	0	0.0032	0	0	0	0	0	0	0	0	0	0	0	0	0	0	0	0	0.00245	0	0.00432	0	0	0	0	0	0	0	0	0	0	0
5718	k__Bacteria	p__Proteobacteria	c__Betaproteobacteria	o__Gallionellales	f__Gallionellaceae	#N/A	#N/A	#N/A	0.04614	0.05699	0	0	0	0	0	0	0.0463	0.0165	0	0	0.10149	0.05178	0	0.02961	0	0.02792	0	0	0	0.02652	0.03033	0	0.01517	0.01242	0.02316	0	0.02176	0	0.05277	0.04486	0
5724	k__Bacteria	p__Proteobacteria	c__Gammaproteobacteria	o__Pseudomonadales	f__Moraxellaceae	g__Acinetobacter	s__Acinetobacter_bereziniae	#N/A	0	0	0	0	0	0	0	0	0	0	0	0	0	0	0	0	0	0	0	0	0	0	0	0	0	0	0	0	0	0	0.13883	0	0
5831	k__Bacteria	p__Firmicutes	c__Clostridia	o__Clostridiales	f__Clostridiaceae	g__Clostridium	s__Clostridium_hathewayi	#N/A	0	0	0	0	0	0	0	0	0	0	0	0	0	0	0	0.00133	0.00144	0	0	0	0	0.00141	0.00502	0.0059	0.00343	0.00458	0	0	0	0	0.00979	0	0
5885	k__Bacteria	p__Actinobacteria	c__Actinobacteria	o__Actinomycetales	f__Thermomonosporaceae	#N/A	#N/A	#N/A	0	0	0	0	0	0	0	0	0	0	0	0	0	0	0	0	0	0	0	0	0	0	0	0	0	0	0	0	0	0.02208	0	0	0
594	k__Bacteria	p__Bacteroidetes	c__Flavobacteriia	o__Flavobacteriales	f__Flavobacteriaceae	g__Myroides	#N/A	#N/A	0	0	0.09598	0	0.00191	0	0.01466	0.00347	0.0125	0.02942	0.03077	0	0.02351	0.02047	0	0.05647	0	0	0.02373	0	0.01523	0.02041	0	0.03241	0	0	0	0.00969	0.00136	0	0	0	0
5967	k__Bacteria	p__Proteobacteria	c__Betaproteobacteria	o__Burkholderiales	f__Oxalobacteraceae	g__Herbaspirillum	s__Herbaspirillum_seropedicae	#N/A	0	0	0	0	0	0	0	0	0	0	0	0	0	0	0	0	0	0	0	0	0	0	0	0	0	0	0	0.01955	0	0	0	0	0
597	k__Bacteria	p__Firmicutes	c__Bacilli	o__Bacillales	f__Bacillaceae	g__Bacillus	s__Bacillus_subtilis	#N/A	0	0	0	0	0	0	0	0	0	0	0	0	0	0	0	0	0	0	0	0.11934	0	0	0	0	0	0	0	0	0	0	0	0	0
5980	k__Bacteria	p__Proteobacteria	c__Alphaproteobacteria	o__Rhodospirillales	f__Acetobacteraceae	g__Roseomonas	#N/A	#N/A	0	0	0.02153	0	0	0	0	0	0	0	0	0	0	0	0	0	0	0	0.1469	0	0	0.03816	0	0	0	0	0	0.03112	0	0.14832	0	0	0
5988	k__Bacteria	p__Proteobacteria	c__Gammaproteobacteria	o__Xanthomonadales	f__Xanthomonadaceae	g__Pseudoxanthomonas	#N/A	#N/A	0	0	0.12174	0	0.00189	0.00586	0	0.00502	0.14389	0	0	0	0	0	0	0	0	0	0	0	0	0	0.01025	0	0	0	0	0.03227	0	0.0033	0.05452	0	0
6	k__Bacteria	p__Proteobacteria	c__Gammaproteobacteria	o__Pseudomonadales	f__Moraxellaceae	g__Acinetobacter	#N/A	#N/A	11.9411	2.04543	0	0.01296	0	0.22411	0	0	0	0	0	0	0	20.5103	0.9778	0.09944	0	0	0.16626	0	0.00511	0	0	0	0	1.95419	0	0	0	0	0	0	0
6072	k__Bacteria	p__Firmicutes	c__Bacilli	o__Bacillales	f__Bacillaceae	g__Bacillus	s__Bacillus_pumilus	#N/A	0	0	0	0	0	0	0	0	0	0	0	0	0	0	0	0	0	0	0	0.00111	0	0	0	0	0	0	0	0	0	0	0	0	0
612	k__Bacteria	p__Firmicutes	c__Bacilli	o__Lactobacillales	f__Streptococcaceae	g__Streptococcus	s__Streptococcus_mutans	#N/A	0	0	0	0	0.00448	0.00809	0	0	0	0	0	0	0	0	0	0	0	0	0	0	0	0	0	0	0	0	0	0.00691	0	0	0	0	0
6124	k__Bacteria	p__Actinobacteria	c__Actinobacteria	o__Actinomycetales	f__Nakamurellaceae	g__Nakamurella	s__Nakamurella_multipartita	t__GCF_000024365	0	0	0	0	0	0	0	0	0	0	0	0	0	0	0	0	0	0	0	0	0	0	0	0	0	0	0	0	0	0.0043	0	0	0
6134	k__Bacteria	p__Proteobacteria	c__Alphaproteobacteria	o__Sphingomonadales	f__Sphingomonadaceae	g__Sphingomonas	s__Sphingomonas_melonis	#N/A	11.3933	0	1.8744	0	0	0	0	0.01443	0	0	0	0	0	0	0	0	0	0	0	0	0	0	0	0	0	0	0	0.00421	0	45.7418	0	0	0
6149	k__Bacteria	p__Proteobacteria	c__Gammaproteobacteria	o__Enterobacteriales	f__Enterobacteriaceae	g__Pectobacterium	s__Pectobacterium_carotovorum	#N/A	0	0	0	0	0	2.41152	0	0	0	0	0	0	0	0	0	0	0	0	0	0	0	0	0	0	0	0	0	0	0.0236	0	0	0	0
617	k__Bacteria	p__Proteobacteria	c__Gammaproteobacteria	o__Legionellales	f__Legionellaceae	#N/A	#N/A	#N/A	0	0	0	0	0	0	0	0	0	0	0	0	0	0	0	0	0	0	0	0	0	0	0	0	0	0	0	0	0	0	0.05629	0	0
6211	k__Bacteria	p__Actinobacteria	c__Actinobacteria	o__Actinomycetales	f__Nocardiopsaceae	g__Thermobifida	s__Thermobifida_fusca	#N/A	0	0	0	0	0	0	0	0	0	0	0	0	0	0	0	0	0	0	0	0	0	0	0	0	0	0	0	0	0	0.00188	0	0	0
6277	k__Bacteria	p__Firmicutes	c__Clostridia	o__Clostridiales	f__Peptostreptococcaceae	g__Peptostreptococcaceae_noname	s__Clostridium_bifermentans	#N/A	0	0	0	0	0	0	0	0	0	0	0	0	0	0	0	0	0	0	0	0	0	0	0	0	0	0	0	0.00547	0	0	0	0	0
633	k__Bacteria	p__Proteobacteria	c__Gammaproteobacteria	o__Pseudomonadales	f__Pseudomonadaceae	g__Pseudomonas	s__Pseudomonas_brassicacearum	t__GCF_000194805	0	0.00701	0	0	0	0	0.00082	0	0	0	0	0	0.00889	0.0007	0	0	0	0	0	0	0	0	0	0	0	0	0	0	0.01921	0	0	0	0
6352	k__Bacteria	p__Proteobacteria	c__Gammaproteobacteria	o__Oceanospirillales	f__Alcanivoracaceae	g__Alcanivorax	s__Alcanivorax_pacificus	t__GCF_000299335	0	0	0	0	0	0	0	0	0.34154	0	0	0	0	0	0	0	0	0	0	0	0	0	0	0	0	0	0	0	0	0	0	0	0
6360	k__Bacteria	p__Firmicutes	c__Bacilli	o__Lactobacillales	f__Streptococcaceae	g__Streptococcus	s__Streptococcus_infantarius	#N/A	0	0	0	0	0	0	0	0	0	0	0	0	0	0	0	0	0	0	0	0	0	0	0	0	0	0	0	0	0	0	0	0	0.23856
6369	k__Bacteria	p__Actinobacteria	c__Actinobacteria	o__Actinomycetales	f__Corynebacteriaceae	g__Corynebacterium	s__Corynebacterium_crenatum	t__GCF_000380545	0	0	0	0	0	0	0	0	0	0	0	0	0	0	0	0	0	0	0	0	0	0	0	0	0	0	0	0	0	0	0	0	0
6453	k__Bacteria	p__Firmicutes	c__Negativicutes	o__Selenomonadales	f__Veillonellaceae	g__Megamonas	s__Megamonas_funiformis	t__GCF_000245775	0	0	0	0	0	0	0	0	0	0	0	0	0	0	0	0	0	0	0	0	0	0	0	0	0	0	0	0.01608	0.01408	0	0	0	0
651	k__Bacteria	p__Proteobacteria	c__Alphaproteobacteria	o__Rhizobiales	f__Bradyrhizobiaceae	g__Rhodopseudomonas	#N/A	#N/A	0	0	0	0	0	0	0	0	0	0	0	0	0	0	0	0	0	0	0	0	0	0.01725	0	0	0	0	0	0	0	0	0	0	0
652	k__Bacteria	p__Proteobacteria	c__Alphaproteobacteria	o__Rhizobiales	f__Bradyrhizobiaceae	g__Rhodopseudomonas	s__Rhodopseudomonas_palustris	#N/A	0	0	0	0	0	0	0	0	0	0	0	0	0	0	0	0	0	0	0	0	0	0	0	0	0	0	0	0	0	0.0281	0.03827	0	0
6563	k__Bacteria	p__Proteobacteria	c__Betaproteobacteria	o__Burkholderiales	f__Comamonadaceae	g__Comamonas	#N/A	#N/A	0.01535	0.01137	0.12703	0.00625	0.05459	0.05873	0.00506	0.41974	0.24641	0.00823	0.01563	0	0.0135	0.08611	0	0	0	0	0.06646	0.00355	0	0.14114	0.04036	0.05198	0	0.00826	0.01027	0.23051	0.00724	0	0.00878	0.00639	0.01294
6591	k__Bacteria	p__Actinobacteria	c__Actinobacteria	o__Actinomycetales	f__Micrococcaceae	g__Arthrobacter	s__Arthrobacter_aurescens	t__GCF_000014925	0.11029	0	0.46221	0	0	0	0.01775	0	0	0.00072	0	0.00116	0	0.02075	0	0	0	0	0	0.00248	0	0.008	0	0.00364	0	0	0	0	0	0.03848	0	0	0
6668	k__Bacteria	p__Actinobacteria	c__Actinobacteria	o__Actinomycetales	f__Nocardiaceae	g__Rhodococcus	s__Rhodococcus_erythropolis	#N/A	2.65594	0.00165	13.0217	0.04434	0.38194	0.20328	0.20709	1.78296	0.47943	0.00041	2.50947	0.01438	0.04658	0.63499	0	0.20443	0.0144	0.03611	0.51306	1.12926	0	0.24158	0.17795	0.3554	0.68763	0.00424	0.00074	1.61789	0.03776	1.80014	0.09173	0.01451	0.02401
6693	k__Bacteria	p__Proteobacteria	c__Betaproteobacteria	o__Burkholderiales	f__Burkholderiaceae	g__Cupriavidus	#N/A	#N/A	0	0.00516	0	0	0	0	0	0	0	0	0	0	0	0	0	0	0	0	0	0	0	0	0.03115	0	0	0	0	0	0	0	0	0	0
6694	k__Bacteria	p__Proteobacteria	c__Betaproteobacteria	o__Burkholderiales	f__Burkholderiaceae	g__Cupriavidus	s__Cupriavidus_basilensis	#N/A	0	0	0	0	0	0	0	0	0	0	0	0	0	0	0	0	0	0	0	0	0	0	0	0	0	0	0	0	0	0	0.01677	0	0
6759	k__Bacteria	p__Proteobacteria	c__Alphaproteobacteria	o__Rhizobiales	f__Xanthobacteraceae	#N/A	#N/A	#N/A	0	0	0.10469	0	0	0	0	0	0	0.00718	0	0	0.03171	0.07938	0	0	0	0	0.99269	0	0	1.28866	0	0	0	0	0	0	0	0	0	0	0
677	k__Bacteria	p__Actinobacteria	c__Actinobacteria	o__Actinomycetales	f__Microbacteriaceae	g__Curtobacterium	#N/A	#N/A	0.01295	0.02286	0	0	0	0	0.00587	0	0	0	0	0.0027	0	0	0.00066	0	0	0	0.00366	0.00102	0	0	0.05672	0.01074	0	0	0	0	0	0.07918	0	0	0
6791	k__Bacteria	p__Proteobacteria	c__Alphaproteobacteria	o__Caulobacterales	f__Caulobacteraceae	g__Brevundimonas	#N/A	#N/A	1.36698	0.00254	0	0.0296	0	0	1.54359	0	1.0744	1.37825	0.56925	0.02759	2.74754	4.59044	1.06701	2.93167	0.0602	0.01123	4.85871	1.62074	6.97584	1.21059	1.60132	7.34311	1.77324	0.03066	0.1467	0	0.08599	2.21965	0.02123	0.03916	0.00848
6792	k__Bacteria	p__Proteobacteria	c__Alphaproteobacteria	o__Caulobacterales	f__Caulobacteraceae	g__Brevundimonas	s__Brevundimonas_diminuta	#N/A	0.01338	0	8.5095	0	0.75514	0.02756	0.21525	1.23186	0.29914	0.25195	0.10279	0.00105	0.18182	0.5691	0.00647	1.65059	0.00501	0	1.1367	0.02216	0.02514	0.12117	0.18273	1.42285	0.25915	0	0.01886	0.52029	0.00554	0.05421	0.12824	0.0006	0
6889	k__Bacteria	p__Firmicutes	c__Negativicutes	o__Selenomonadales	f__Veillonellaceae	g__Mitsuokella	#N/A	#N/A	0	0	0	0	0	0	0	0	0	0	0.00663	0	0	0	0	0	0	0	0	0.00602	0	0	0	0	0	0	0	0	0	0	0	0	0
6917	k__Bacteria	p__Actinobacteria	c__Actinobacteria	o__Actinomycetales	f__Microbacteriaceae	g__Microbacterium	s__Microbacterium_maritypicum	t__GCF_000455825	0.10195	0	0	0	0	0	0.01871	0	0	0.01341	0.07111	0.00063	0	0	0.03337	0.02141	0	0	0	0.00973	0	0	0.01981	0.00846	0.0927	0	0	0	0	3.6095	0	0	0
6994	k__Bacteria	p__Proteobacteria	c__Gammaproteobacteria	o__Pseudomonadales	f__Moraxellaceae	g__Acinetobacter	s__Acinetobacter_guillouiae	#N/A	0	0	0	0	0	0	0	0	0	0	1.55341	0	0	0	0	0	0	0	0	0.06228	0	0	0	0	0.42551	0	0	0.04664	0	0.01717	0.03974	0	0
7	k__Bacteria	p__Proteobacteria	c__Gammaproteobacteria	o__Pseudomonadales	f__Moraxellaceae	g__Acinetobacter	s__Acinetobacter_baumannii	#N/A	0	0	0	0	0.00361	0	0	0	0.0041	0	0	0	0	0	0	0	0	0	0	0	0	0	0	0	0	0	0	0	0	0	0	0	0
7045	k__Bacteria	p__Proteobacteria	c__Betaproteobacteria	o__Burkholderiales	f__Alcaligenaceae	g__Achromobacter	s__Achromobacter_xylosoxidans	#N/A	0	0	0	0	0	0	0	0	0	0	0	0	0	0	0	0.0019	0	0	0	0	0	0	0	0	0	0	0	0	0	0	0	0	0
7050	k__Bacteria	p__Proteobacteria	c__Betaproteobacteria	o__Burkholderiales	f__Alcaligenaceae	g__Alcaligenes	#N/A	#N/A	0	0	0	0	0	0	0	0.0534	0	0	0.1265	0	0	0	0	0	0	0	0	0.00713	0	0	0	0	0.15072	0	0	0.04759	0	0.00578	0.07892	0	0
715	k__Bacteria	p__Firmicutes	c__Clostridia	o__Clostridiales	f__Peptostreptococcaceae	g__Peptostreptococcaceae_noname	#N/A	#N/A	0	0	0	0	0	0.04332	0	0	0.05112	0	0	0	0	0	0	0	0	0	0	0	0	0	0.03349	0	0	0	0	0.09654	0	0	0	0	0
7154	k__Eukaryota	p__Ascomycota	c__Sordariomycetes	o__Sordariales	f__Chaetomiaceae	#N/A	#N/A	#N/A	0	0	0	0	0	0	0	0	0	0	0	0	0	0	0	0	0	0	0	0	0.00016	0	0	0	0	0	0	0	0	0	0	0	0
72	k__Bacteria	p__Proteobacteria	c__Alphaproteobacteria	o__Rickettsiales	f__Rickettsiaceae	g__Rickettsia	#N/A	#N/A	0	0	0	0	0	0	0	0	0	0	0	0	0	0	0	0	0	0	0	0.02145	0	0	0	0	0	0	0	0	0	0	0	0	0
7240	k__Bacteria	p__Proteobacteria	c__Alphaproteobacteria	o__Rhodospirillales	f__Rhodospirillaceae	g__Rhodospirillum	#N/A	#N/A	0	0	0	0	0	0	0	0	0	0	0	0	0	0	0	0.01439	0	0	0	0	0	0.15473	0	0	0	0	0	0	0	0	0	0	0
7312	k__Bacteria	p__Proteobacteria	c__Alphaproteobacteria	o__Rhodobacterales	f__Rhodobacteraceae	g__Rhodobacter	s__Rhodobacter_sphaeroides	#N/A	0	0	0	0	0	0	0	0	0	0	0	0	0	0.04383	0	0	0	0	0	0	0	0.02816	0	0	0	0	0	0	0	0	0	0	0
7319	k__Bacteria	p__Proteobacteria	c__Gammaproteobacteria	o__Pseudomonadales	f__Pseudomonadaceae	g__Pseudomonas	s__Pseudomonas_fulva	t__GCF_000213805	0	0.00725	0	0.00483	0	0	0	0	0	0	0	0	0	0.00082	0	0	0.0137	0	0	0	0	0	0	0	0	0	0	0	0.08399	0	0	0	0
7358	k__Bacteria	p__Actinobacteria	c__Actinobacteria	o__Actinomycetales	f__Micrococcaceae	g__Micrococcus	s__Micrococcus_luteus	#N/A	0	0	0	0	0.0066	0	0	0	0	0	0.006	0	0	0	0	0	0	0	0	0.03549	0	0	0.02533	0	0.3053	0	0	0	0	0.04702	0	0.00254	0
7377	k__Bacteria	p__Actinobacteria	c__Actinobacteria	o__Actinomycetales	f__Microbacteriaceae	g__Leucobacter	s__Leucobacter_chromiiresistens	t__GCF_000231305	0	0	0	0	0	0	0	0	0	0	0	0	0.00405	0	0	0	0	0	0	0	0	0	0	0	0	0	0	0	0	0	0	0	0
7389	k__Viruses	p__Viruses_noname	c__Viruses_noname	o__Viruses_noname	f__Flaviviridae	g__Flavivirus	s__Royal_Farm_virus	t__PRJNA15149	0	0	0	0	0	0	0	0.00489	0	0	0	0	0	0	0	0	0	0	0	0	0	0	0	0	0	0	0	0	0	0	0	0	0
7397	k__Bacteria	p__Proteobacteria	c__Alphaproteobacteria	o__Sphingomonadales	f__Sphingomonadaceae	g__Blastomonas	#N/A	#N/A	0	0	0.0327	0	0	0	0	0.00795	0	0	0	0	0.03796	0	0	0	0	0	0.02059	0	0	0.01013	0	0	0	0	0	0	0	0	0	0	0
7414	k__Bacteria	p__Actinobacteria	c__Actinobacteria	o__Actinomycetales	f__Intrasporangiaceae	g__Serinicoccus	#N/A	#N/A	0	0	0	0	0	0	0	0	0	0	0	0	0	0	0	0	0	0	0	0	0	0	0	0	0	0	0	0	0	0.02779	0	0	0
7606	k__Bacteria	p__Proteobacteria	c__Alphaproteobacteria	o__Rhizobiales	f__Phyllobacteriaceae	g__Nitratireductor	#N/A	#N/A	0	0	0.00716	0	0	0	0	0	0	0	0	0	0	0	0	0	0	0	0.00138	0	0	0.00401	0	0	0	0	0	0	0	0	0	0	0
7640	k__Bacteria	p__Proteobacteria	c__Alphaproteobacteria	o__Rhodospirillales	f__Acetobacteraceae	g__Acetobacter	#N/A	#N/A	0	0	0	0	0	0	0	0	0	0	0	0	0.01647	0	0	0	0	0	0	0	0	0	0	0	0	0	0	0	0	0	0	0	0
7668	k__Bacteria	p__Firmicutes	c__Bacilli	o__Lactobacillales	f__Lactobacillaceae	g__Lactobacillus	s__Lactobacillus_ruminis	#N/A	0	0	0	0	0	0	0	0	0.00266	0	0	0	0	0	0	0.00286	0	0.0008	0	0	0	0	0	0.00218	0.00173	0	0	0	0	0	0	0	0
7810	k__Bacteria	p__Firmicutes	c__Clostridia	o__Clostridiales	f__Clostridiaceae	g__Clostridium	s__Clostridium_beijerinckii	#N/A	0	0	0	0	0	0	0	0	2.42443	0	0	0	0	0	0	0	0	0	0	0	0	0	0	0	0	0	0	0	0	0	0	0	0
7894	k__Viruses	p__Viruses_noname	c__Viruses_noname	o__Caudovirales	f__Podoviridae	g__P22likevirus	#N/A	#N/A	0	0	0	0	0	0.35141	0	0	0.06737	0	0	0	0	0	0	0	0	0	0	0	0	0	0	0	0	0	0	0	0	0	0	0	0
7959	k__Bacteria	p__Bacteroidetes	c__Bacteroidia	o__Bacteroidales	f__Porphyromonadaceae	g__Parabacteroides	s__Parabacteroides_distasonis	#N/A	0	0	0	0	0	0	0	0	0	0	0	0	0	0	0	0	0	0	0	0	0	0	0	0	0	0	0	0.01209	0.00154	0	0	0	0
8072	k__Bacteria	p__Actinobacteria	c__Actinobacteria	o__Actinomycetales	f__Dermabacteraceae	g__Brachybacterium	#N/A	#N/A	0.0577	0	0	0	0	0.00558	0.02248	0	0	0.03122	0.18122	0.0286	0	0	0.0365	0	0	0	0	0.15949	0	0.10606	0.08199	0.00705	0.39531	0	0.02131	0	0.01717	0.22997	1.72233	0.0006	0
8074	k__Bacteria	p__Actinobacteria	c__Actinobacteria	o__Actinomycetales	f__Dermabacteraceae	g__Brachybacterium	s__Brachybacterium_paraconglomeratum	t__GCF_000233655	0	0	0	0	0	0	0	0	0	0	0.0061	0	0	0	0	0	0	0	0	0.03062	0	0	0	0	0.26581	0	0	0	0	0.01345	0.52294	0	0
8181	k__Bacteria	p__Proteobacteria	c__Gammaproteobacteria	o__Chromatiales	f__Chromatiaceae	g__Rheinheimera	#N/A	#N/A	0	0	0	0	0	0	0	0	0	0	0	0	0	0	0	0	0.087	0	0.26146	0	0	0.0818	0	0	0	0	0	0	0	0	0	0	0
8224	k__Bacteria	p__Proteobacteria	c__Alphaproteobacteria	o__Rhodospirillales	f__Rhodospirillaceae	g__Azospirillum	s__Azospirillum_brasilense	t__GCF_000237365	0	0	0.43314	0	0	0	0	0	0	0	0	0	0	0	0	0	0	0	0	0	0	0	0	0	0	0	0	0	0	0	0	0	0
8318	k__Bacteria	p__Proteobacteria	c__Alphaproteobacteria	o__Rhizobiales	f__Brucellaceae	g__Ochrobactrum	s__Ochrobactrum_sp_CDB2	t__GCF_000344725	0	0	2.37953	0	0	0	0	0.60612	0	0	1.03407	0	0	0	0	0	0	0	0	0	0	0	0	0	0	0	0	0	0	0	0	0	0
8333	k__Bacteria	p__Firmicutes	c__Clostridia	o__Clostridiales	f__Clostridiales_Family_XI_Incertae_Sedis	g__Anaerococcus	s__Anaerococcus_prevotii	#N/A	0	0	0	0	0	0	0	0	0	0	0	0	0	0	0	0	0	0	0	0	0	0	0	0	0.00304	0	0	0	0	0	0	0	0
8359	k__Bacteria	p__Actinobacteria	c__Actinobacteria	o__Actinomycetales	f__Nocardiaceae	g__Rhodococcus	s__Rhodococcus_erythropolis	t__GCF_000174835	0	0	0	0	0	0	0	0	0	0	0	0	0	0	9.68167	0	0	0	0	0	0	0	0	0	0	0	0	0	0	0	0	0	0
8402	k__Bacteria	p__Firmicutes	c__Clostridia	o__Clostridiales	f__Ruminococcaceae	g__Subdoligranulum	#N/A	#N/A	0.01265	0	0	0.01029	0.00818	0.01613	0.00833	0	0	0	0	0.00301	0	0.01419	0	0.00811	0.00545	0	0	0	0.00658	0	0.01663	0.01071	0	0	0	0.01688	0.02386	0	0.02893	0	0.00711
8424	k__Bacteria	p__Actinobacteria	c__Actinobacteria	o__Actinomycetales	f__Corynebacteriaceae	g__Corynebacterium	s__Corynebacterium_tuberculostearicum	t__GCF_000175635	0	0	0	0	0	0	0	0	0	0	0	0	0	0	0	0	0	0	0	0	0	0	0	0	0.01249	0	0	0	0	0	0	0.00268	0
8480	k__Bacteria	p__Proteobacteria	c__Gammaproteobacteria	o__Pseudomonadales	f__Pseudomonadaceae	g__Pseudomonas	s__Pseudomonas_mosselii	t__GCF_000498975	0	0	0.17581	0.0012	0.34192	0.66824	0.06473	0	6.33014	0.03055	0.38073	0	0	0	0	0	0	0.01076	0	0	0	0.05474	0	0	0.08798	0	0	1.65259	0	0.0035	0	0	0
8593	k__Bacteria	p__Bacteroidetes	c__Bacteroidia	o__Bacteroidales	f__Bacteroidaceae	g__Bacteroides	s__Bacteroides_stercoris	#N/A	0	0	0	0.00352	0	0	0	0	0	0	0	0	0	0	0	0.00197	0.00034	0	0	0	0	0	0	0	0.00184	0	0	0.02428	0.0187	0	0	0	0
8729	k__Bacteria	p__Proteobacteria	c__Gammaproteobacteria	o__Enterobacteriales	f__Enterobacteriaceae	g__Citrobacter	s__Citrobacter_freundii	#N/A	0	0	0	0	0	0.05834	0	0	0.13487	0	0	0	0	0	0	0	0.0679	0	0	0	0	0	0	0	0	0.0474	0	0.11171	0	0	0.16414	0.00047	0
8738	k__Bacteria	p__Actinobacteria	c__Actinobacteria	o__Actinomycetales	f__Microbacteriaceae	g__Microbacterium	s__Microbacterium_barkeri	t__GCF_000299315	0.73186	0	0.05532	0	0.00648	0	0.02121	0.00402	0	0.00567	0.07588	0.00697	0	0.04318	0.62874	0	0	0	0	0.25314	0.25687	0	0.07171	0.03789	0.05251	0	0	0	0	3.41112	0.00165	0	0
882	k__Bacteria	p__Actinobacteria	c__Actinobacteria	o__Actinomycetales	f__Dermatophilaceae	#N/A	#N/A	#N/A	0	0	0.03142	0	0	0	0	0	0	0	0	0	0	0	0	0.01339	0	0	0.0226	0	0.03261	0	0	0	0	0	0	0	0	0.48196	0	0	0
887	k__Bacteria	p__Actinobacteria	c__Actinobacteria	o__Actinomycetales	f__Dermabacteraceae	#N/A	#N/A	#N/A	0	0	0	0	0	0	0.0492	0	0	0.00118	0.12992	0.06619	0	0	0	0	0	0	0	0.18716	0.01939	0.18695	0.088	0.024	1.38684	0	0.0879	0	0.03849	0.3552	4.33048	0.00506	0
904	k__Bacteria	p__Actinobacteria	c__Actinobacteria	o__Actinomycetales	f__Dermacoccaceae	g__Dermacoccus	s__Dermacoccus_sp_Ellin185	t__GCF_000152185	0	0	0	0	0	0	0	0	0	0	0	0	0	0	0	0	0	0	0	0	0	0	0	0	0	0	0	0	0	0	0	1.12848	0
910	k__Bacteria	p__Bacteroidetes	c__Bacteroidia	o__Bacteroidales	f__Bacteroidaceae	g__Bacteroides	s__Bacteroides_fragilis	#N/A	0	0	0	0	0	0	0	0	0	0	0	0	0	0	0	0	0	0	0	0	0	0	0	0	0	0	0	0.00654	0	0	0	0	0
9176	k__Bacteria	p__Firmicutes	c__Bacilli	o__Lactobacillales	f__Lactobacillaceae	g__Lactobacillus	s__Lactobacillus_curvatus	t__GCF_000235705	0	0	0	0	0	0	0	0	2.32902	0	0	0	0	0	0	0	0	0	0	0.00125	0	0	0	0	0	0	0	0	0	0	0	0	0
919	k__Bacteria	p__Proteobacteria	c__Gammaproteobacteria	o__Aeromonadales	f__Aeromonadaceae	g__Aeromonas	#N/A	#N/A	0	0	0	0	0	0	0	0	0	0	0	0	0	0	0	0	0	0	0	0	0	0	0	0	0	0	0	0	0.04597	0	0	0	0
9203	k__Bacteria	p__Firmicutes	c__Bacilli	o__Lactobacillales	f__Streptococcaceae	g__Streptococcus	s__Streptococcus_salivarius	#N/A	0	0	0	0	0	0	0	0	0	0	0	0	0	0	0	0	0	0	0	0	0	0	0	0	0	0	0	0.00236	0.00128	0	0	0	0
9227	k__Bacteria	p__Firmicutes	c__Bacilli	o__Bacillales	f__Staphylococcaceae	g__Staphylococcus	s__Staphylococcus_warneri	#N/A	0	0	0	0	0	0	0	0	0	0	0	0	0	0	0	0	0	0	0	0	0	0	0	0	0.06044	0	0	0	0	0	0	0	0
9281	k__Viruses	p__Viruses_noname	c__Viruses_noname	o__Viruses_noname	f__Viruses_noname	g__Viruses_noname	s__Malvastrum_leaf_curl_Philippines_betasatellite	t__PRJNA214366	0	0	0.14131	0	0	0	0	0	0	0	0	0	0	0	0	0	0	0	0	0	0	0.21588	0	0	0	0	0	0	0	0.09032	0	0	0
9284	k__Bacteria	p__Proteobacteria	c__Gammaproteobacteria	o__Pseudomonadales	f__Pseudomonadaceae	g__Pseudomonas	s__Pseudomonas_protegens	#N/A	0	0	0	0.0161	0	0	0.00685	0	0	0.00173	0	0	0	0	0	0	0	0.02008	0	0	0	0	0	0	0.00269	0.00177	0	0	0	0	0	0.00077	0
93	k__Bacteria	p__Proteobacteria	c__Gammaproteobacteria	o__Pseudomonadales	f__Moraxellaceae	g__Acinetobacter	s__Acinetobacter_johnsonii	#N/A	0	0.63547	4.52815	1.19628	0.01224	1.60476	5.56871	7.08305	0.31672	0.0421	0.34001	0.02474	4.94241	3.19341	0.00813	1.2813	1.55758	0.02542	1.39313	0.05428	0	9.75499	0.0141	0.05223	0.16654	8.02462	0.00287	0.00144	1.58197	0.1114	0.5944	1.93312	2.39485
9351	k__Bacteria	p__Proteobacteria	c__Gammaproteobacteria	o__Enterobacteriales	f__Enterobacteriaceae	g__Providencia	s__Providencia_rettgeri	#N/A	0	0	0	0	0	0	0	0	0	0	0	0	0	0	0	0	0	0	0	0	0	0	0	0	0	0	0	0	0	0.01189	0	0	0
9362	k__Bacteria	p__Firmicutes	c__Negativicutes	o__Selenomonadales	f__Veillonellaceae	g__Pelosinus	s__Pelosinus_fermentans	#N/A	0	0.65334	0	0	0.05316	0.04809	0	0	0	0	0	0	0	0	0	0	0.17679	0	0	0	0	0.09035	0	0	0	2.30217	0	0.0923	0.50855	0	0	0	0
9452	k__Bacteria	p__Firmicutes	c__Bacilli	o__Bacillales	f__Bacillaceae	g__Bacillus	s__Bacillus_licheniformis	#N/A	0	0	0	0	0	0	0	0	0	0	0	0	0	0	0	0	0	0	0	0	0	0	0	0	0	0	0	0	0	0	0	0	0.0058
9530	k__Bacteria	p__Proteobacteria	c__Alphaproteobacteria	o__Rhodobacterales	f__Rhodobacteraceae	g__Paracoccus	#N/A	#N/A	0	0	0.01415	0	0	0	0.00324	0.00695	0	0	0	0	0.00831	0.21376	0	0	0	0	0	0	0	0.17851	0	0	0	0	0	0	0	0.01429	0.03356	0	0
9531	k__Bacteria	p__Proteobacteria	c__Alphaproteobacteria	o__Rhodobacterales	f__Rhodobacteraceae	g__Paracoccus	s__Paracoccus_denitrificans	#N/A	0	0	0.01282	0	0	0	0	0	0	0	0	0	0	0.04939	0	0	0	0	0	0	0	0.04629	0	0	0	0	0	0	0	0	0	0	0
9579	k__Eukaryota	p__Ascomycota	c__Eurotiomycetes	o__Eurotiales	f__Aspergillaceae	g__Penicillium	s__Penicillium_chrysogenum	t__GCA_000226395	0	0	0	0	0	0	0	0	0	0	0	0.0054	0	0	0	0	0	0	0	0	0	0	0	0	0.00304	0	0	0	0	0.00105	0.006	0	0
96	k__Bacteria	p__Proteobacteria	c__Gammaproteobacteria	o__Pseudomonadales	f__Pseudomonadaceae	g__Pseudomonas	#N/A	#N/A	21.7007	81.7204	7.31519	63.9213	27.3234	17.8092	77.4437	22.6906	20.5443	74.5432	46.0449	92.0513	46.5457	45.1705	0	67.6558	18.7058	35.6302	16.1624	6.00151	0.01564	26.5479	55.7697	18.3438	45.4152	75.1609	69.3718	23.5985	69.3253	3.90072	6.04233	78.0062	89.0008
97	k__Bacteria	p__Proteobacteria	c__Gammaproteobacteria	o__Pseudomonadales	f__Pseudomonadaceae	g__Pseudomonas	s__Pseudomonas_putida	#N/A	0.01933	1.71163	0.16871	0.25495	1.26479	0.2325	0.07824	0.82045	3.44113	0.0032	0.00517	0.02092	0.60272	0.21557	0	0.23984	0.08819	0.23795	12.6178	0	0	4.23781	1.21465	0.48659	0.1982	1.7588	0.10824	1.32423	1.03279	0.04387	0.08373	0.01072	0.05625
9750	k__Bacteria	p__Actinobacteria	c__Actinobacteria	o__Actinomycetales	f__Nocardiopsaceae	g__Nocardiopsis	s__Nocardiopsis_dassonvillei	t__GCF_000092985	0	0	0	0	0	0	0	0	0	0	0	0	0	0	0	0	0	0	0	0	0	0	0	0	0.02646	0	0	0	0	0.00142	0.30076	0	0
9822	k__Bacteria	p__Proteobacteria	c__Alphaproteobacteria	o__Rhizobiales	f__Rhizobiaceae	g__Shinella	s__Shinella_zoogloeoides	t__GCF_000496935	0	0	0.04042	0	0	0	0	0	0	0.00084	0	0	0	0	0	0	0	0	0.00726	0	0	0	0	0	0	0	0	0	0	0	0	0	0
9864	k__Bacteria	p__Bacteroidetes	c__Cytophagia	o__Cytophagales	f__Cytophagaceae	g__Dyadobacter	#N/A	#N/A	0	0	0.27104	0	0	0	0	0	0	0	0	0	0	0	0	0	0	0	0	0	0	0	0	0	0	0	0	0	0	0	0	0	0
9866	k__Bacteria	p__Bacteroidetes	c__Cytophagia	o__Cytophagales	f__Cytophagaceae	g__Dyadobacter	s__Dyadobacter_beijingensis	t__GCF_000382205	0	0	0.00328	0	0	0	0	0	0	0	0	0	0	0	0	0	0	0	0	0	0	0	0	0	0	0	0	0	0	0	0	0	0
9881	k__Bacteria	p__Proteobacteria	c__Gammaproteobacteria	o__Enterobacteriales	f__Enterobacteriaceae	g__Proteus	s__Proteus_penneri	t__GCF_000155835	0	0	0	0	0	0	0	0	0	0	0	0	0	0	0	0	0	0	0	0	0	0	0	0	0	0	0	0	0	0	0.02041	0	0

## Sheet: Table S4
Table S4: Difference analysis results of KEGG Orthology (top 20)
G1	G2	W	pvalue	p.adj	name
4, 999.672	294.236	277	0	0.003	Mce-associated membrane protein
318.841	3, 440.256	17	0	0.004	4-phytase / acid phosphatase [EC:3.1.3.26 3.1.3.2]
2, 035.566	105.21	271	0	0.004	large subunit ribosomal protein L23Ae
5, 220.813	652.522	271	0	0.004	rhamnosyltransferase [EC:2.4.1.-]
26, 490.600	20, 057.400	268	0	0.007	threonine synthase [EC:4.2.3.1]
5, 890.929	12, 755.600	22	0	0.007	uncharacterized protein
679.168	4, 680.021	25	1e-05	0.012	TetR/AcrR family transcriptional regulator, repressor of the ameABC operon
27, 510.000	41, 262.320	27	1e-05	0.015	cyclopropane-fatty-acyl-phospholipid synthase [EC:2.1.1.79]
786.361	11.957	271	1e-05	0.015	2-hydroxyglutarate dehydrogenase [EC:1.1.99.2]
11, 462.700	20, 279.430	28	2e-05	0.015	diacylglycerol kinase (ATP) [EC:2.7.1.107]
7, 841.995	13, 675.270	28	2e-05	0.015	cytochrome o ubiquinol oxidase subunit IV
163.901	0.527	260.5	2e-05	0.015
970.308	5, 699.514	29	2e-05	0.015	putrescine:ornithine antiporter
2, 577.087	8, 134.915	29	2e-05	0.015	hydrogen cyanide synthase HcnB [EC:1.4.99.5]
449.605	2.172	258.5	2e-05	0.016	23S rRNA (guanine2535-N1)-methyltransferase [EC:2.1.1.209]
2, 732.258	312.964	259	2e-05	0.016	clumping factor A
695.304	5, 670.943	31	3e-05	0.016	isoquinoline 1-oxidoreductase [EC:1.3.99.16]
1, 351.671	115.83	258	3e-05	0.016	peptidoglycan recognition protein
7, 244.247	1, 521.945	258	3e-05	0.016	cholesterol oxidase [EC:1.1.3.6]
1, 465.445	0.349	252	4e-05	0.017	N-(5-amino-5-carboxypentanoyl)-L-cysteinyl-D-valine synthase [EC:6.3.2.26]

## Sheet: Table S5
Table S5: Enrichment analysis results of KEGG Pathway Analysis (Top 10)
	p.geomean	stat.mean	p.val	q.val	set.size	exp1	regulation
ko02025 Biofilm formation - Pseudomonas aeruginosa	0.0001	3.743	0.0001	0.039	82	0.0001	up
ko00010 Glycolysis / Gluconeogenesis	0.0003	-3.538	0.0003	0.06	79	0.0003	down
ko00500 Starch and sucrose metabolism	0.0004	-3.425	0.0004	0.06	87	0.0004	down
ko02020 Two-component system	0.001	3.019	0.001	0.202	436	0.001	up
ko00540 Lipopolysaccharide biosynthesis	0.004	2.716	0.004	0.435	40	0.004	up
ko00620 Pyruvate metabolism	0.008	-2.429	0.008	0.704	87	0.008	down
ko05133 Pertussis	0.012	2.36	0.012	0.919	25	0.012	up
ko00240 Pyrimidine metabolism	0.014	-2.208	0.014	0.704	129	0.014	down
ko00520 Amino sugar and nucleotide sugar metabolism	0.015	-2.191	0.015	0.704	130	0.015	down
ko03070 Bacterial secretion system	0.017	2.152	0.017	0.919	73	0.017	up

## Sheet: Table S6
Table S6. VFDB based on metagenome sequence
	G1	G2	W	pvalue	p.adj	name
flmH	438460	486879	94	0.0850826	0.281483	3-oxoacyl-ACP reductase
ptxR	296696	398262	86	0.0447233	0.197586	transcriptional regulator PtxR
scrC	302054	363779	106	0.193217	0.440917	sensory box/GGDEF family protein SrcC
sugC	297002	304834	147	0.945813	0.985644	ABC transporter-like protein
fbpC	227683	221873	154	0.759632	0.885616	ABC transporter, ATP-binding protein
hitC	216797	208031	163	0.540078	0.741763	iron-utilization ATP-binding protein hFbpC
sugB	194304	150775	169	0.41336	0.64963	sugar-transport integral membrane protein ABC transporter SugB
ddrA	183572	147702	188	0.140064	0.382651	daunorubicin resistance ABC transporter ATPase subunit
phoR	137921	144708	115	0.32228	0.587899	two-component system response phosphate sensor kinase, PhoR
ctpV	143894	132885	168	0.433204	0.669028	metal cation transporting P-type ATPase ctpV
sugA	160761	108625	167	0.453574	0.686616	ABC transporter inner membrane protein
gacS	123421	144533	112	0.274293	0.546415	sensor/response regulator hybrid
adhD	142392	121011	193	0.0986874	0.30838	Probable zinc-type alcohol dehydrogenase AdhD
adeG	109455	145814	64	0.00479216	0.0649216	Cation/multidrug efflux pump
mprA	111493	129623	104	0.170452	0.411797	two component response transcriptional regulatory protein MprA
pilR	95458.2	132499	87	0.0486855	0.208214	putative two-component system, response regulator
pilJ	94704.7	126912	102	0.149706	0.397297	type IV pilus biogenesis protein PilJ
fadD13	122940	96118.6	203	0.0447233	0.197586	Probable chain-fatty-acid-CoA ligase FadD13 (fatty-acyl-CoA synthetase)
PA2383	90610	119680	92	0.0729965	0.268009	transcriptional regulator
algP/algR3	109623	99773.1	147	0.945813	0.985644	transcriptional regulatory protein algp (alginate regulatory protein algr3)
